# Supplementary material for: Trade and Deforestation Predict Rat Lungworm Disease, an Invasive-Driven Zoonosis, at Global and Regional Scales
Source: Front Public Health. 2021 Sep 9;9:680986. doi: 10.3389/fpubh.2021.680986 (PMC8458565; doi:10.3389/fpubh.2021.680986)
Supplement: Supplementary file 1 [file Data_Sheet_1.zip]

Archive with 4 entries (4 files):
- Table 1.XLS
- Table 4.xls
- Table 6.XLS
- Tables 2, 3, 5.DOCX
