# Supplementary material for: Trade and Deforestation Predict Rat Lungworm Disease, an Invasive-Driven Zoonosis, at Global and Regional Scales
Source: Front Public Health. 2021 Sep 9;9:680986. doi: 10.3389/fpubh.2021.680986 (PMC8458565; doi:10.3389/fpubh.2021.680986)
Supplement: Supplementary file 1 [file Data_Sheet_1.zip › Table 1.XLS]

## Sheet: Snail trade
SI 1. Annual average quantities (in tonnes) of exported snails by largest exporters for the years 2000, 2005, 2010 and 2015. Largest exporters were selected as those for which quantities fell at or above the 90th percentile of the total snail trade. Exporters are grouped by Angiostrongylus status as "SnailAbsent" and "SnailPresent" . "SnailPresent" countries are highlighted. Removed exports from …
NAME	SnailAbsent	SnailPresent	Bulgaria	China	North Korea	France, Monaco	Greece	Hungary	India	Indonesia	Lithuania	Morocco	South Korea	Romania	Russia	Spain	Thailand	Macedonia	Turkey
Albania	187.919	0	99.8944	0	0	0	88.025	0	0	0	0	0	0	0	0	0	0	0	0
Andorra	0	0.842	0	0	0	0	0	0	0	0	0	0	0	0	0	0.842	0	0	0
Australia	0	1.50246	0	0.401131	0	0.1364	0	0	0	0.964927	0	0	0	0	0	0	0	0	0
Austria	0	0.143683	0	0	0	0.107433	0	0	0	0.0315	0	0	0	0	0	0	0.00475	0	0
Bahrain	0	0.0365	0	0	0	0.0365	0	0	0	0	0	0	0	0	0	0	0	0	0
Bangladesh	0	0.1125	0	0	0	0	0	0	0	0	0	0	0	0	0	0	0.1125	0	0
Belgium	29.309	39.5319	0	0	0	9.86593	0.9625	0	0	29.666	5.22	0	0	19.189	0	0	0	0	3.9375
Bosnia and Herz.	149.153	3.16537	124.453	0	0	3.16537	0	24.7	0	0	0	0	0	0	0	0	0	0	0
Brazil	0	0.09975	0	0	0	0	0	0	0	0.09975	0	0	0	0	0	0	0	0	0
Bulgaria	2.301	0.625	0	0	0	0	0	0	0	0	0	0	0	2.301	0	0.625	0	0	0
Ivory Coast	0	0.03775	0	0	0	0.03775	0	0	0	0	0	0	0	0	0	0	0	0	0
Cabo Verde	0	0.611089	0	0	0	0	0	0	0	0	0	0	0	0	0	0.611089	0	0	0
Cambodia	0	1.3075	0	0	0	1.3075	0	0	0	0	0	0	0	0	0	0	0	0	0
Canada	3.29417	71.318	0	8.11342	0	0.74125	0	0	0	62.4633	0	3.16167	0.1325	0	0	0	0	0	0
China	1973.69	478.139	24.2385	0	384.822	0.01275	0	0	9.48459	213.344	0	0	807.908	0	756.722	0	255.298	0	0
Hong Kong	0	633.067	0	189.228	0	2.20975	0	0	52.2444	351.678	0	0	0	0	0	0	37.7067	0	0
Macao	0	10.2517	0	7.87818	0	0	0	0	0	0.09975	0	0	0	0	0	0	2.27375	0	0
Croatia	0	0.619	0	0	0	0	0	0	0	0	0	0	0	0	0	0.619	0	0	0
Cyprus	1.58252	0	1.58252	0	0	0	0	0	0	0	0	0	0	0	0	0	0	0	0
Czechia	51.9434	0.230301	15.1538	0	0	0	0	14.8026	0	0.216253	19.8034	0	0	2.18375	0	0	0.0140475	0	0
North Korea	0	22.9875	0	22.9875	0	0	0	0	0	0	0	0	0	0	0	0	0	0	0
Denmark	0.07	0.399938	0	0	0	0.34559	0.07	0	0	0.0543476	0	0	0	0	0	0	0	0	0
Dominican Rep.	0	0.27225	0	0	0	0	0	0	0	0.13325	0	0	0	0	0	0.139	0	0	0
Finland	0	0.562006	0	0	0	0.562006	0	0	0	0	0	0	0	0	0	0	0	0	0
France	631.601	266.206	72.1243	0	0	0	95.6093	66.9854	0	264.553	53.628	0	0	185.515	0	1.54689	0.106822	0	157.739
Fr. Polynesia	0.0595	0.0341666	0	0	0	0.0341666	0.0595	0	0	0	0	0	0	0	0	0	0	0	0
Georgia	0	0.0128833	0	0	0	0.0128833	0	0	0	0	0	0	0	0	0	0	0	0	0
Germany	102.05	12.2673	0	0	0	1.87936	10.8585	39.3787	0	10.1334	0	0	0	46.4378	0	0.109055	0.145456	0	5.375
Greece	1022.59	10.5367	552.787	0	0	5.637	0	226.079	0	4.60719	0	0	0	6.0625	0	0.2925	0	237.479	0.1825
Hungary	69.3964	24.5532	5.25	0	0	24.5532	0.875	0	0	0	44.2596	0	0	19.0117	0	0	0	0	0
Iceland	0	0.09875	0	0	0	0.09875	0	0	0	0	0	0	0	0	0	0	0	0	0
Iran	0	5.05825	0	5.0025	0	0	0	0	0	0.05575	0	0	0	0	0	0	0	0	0
Ireland	1.96725	0.23725	0	0	0	0.23725	0	0	0	0	0	0	0	1.96725	0	0	0	0	0
Israel	0	0.1065	0	0	0	0	0	0	0	0.1065	0	0	0	0	0	0	0	0	0
Italy	154.116	24.8325	14.0825	0	0	2.98438	3.30845	28.7603	0	0.3415	7.29569	5.00937	0	39.9334	0	21.4884	0.01825	8.96375	46.7628
Japan	0	599.373	0	496.888	0	0.46631	0	0	55.75	45.49	0	0	0	0	0	0	0.77875	0	0
Kuwait	0	39.6	0	0	0	0	0	0	0	0	0	0	0	0	0	0	39.6	0	0
Lithuania	53.272	0	10.225	0	0	0	0	0	0	0	0	0	0	43.047	0	0	0	0	0
Malaysia	3.639	127.004	0	1.15675	0	0	0	0	0	123.912	0	0	3.639	0	0	0.585	1.35	0	0
Maldives	0	0.159	0	0	0	0.159	0	0	0	0	0	0	0	0	0	0	0	0	0
Malta	0	0.85	0	0	0	0	0	0	0	0	0	0	0	0	0	0.85	0	0	0
Mexico	0	2.47625	0	0	0	1.10175	0	0	0	1.3745	0	0	0	0	0	0	0	0	0
Morocco	0	3.23825	0	0	0	0.08825	0	0	0	0	0	0	0	0	0	3.15	0	0	0
Myanmar	0	0.445	0	0	0	0	0	0	0	0	0	0	0	0	0	0	0.445	0	0
Netherlands	3.08525	10.4001	0	0	0	2.20664	1.332	1.75325	0	7.0805	0	0	0	0	0	1.10621	0.00675	0	0
New Zealand	0	0.132241	0	0	0	0.132241	0	0	0	0	0	0	0	0	0	0	0	0	0
Norway	0	0.00525	0	0	0	0	0	0	0	0	0	0	0	0	0	0	0.00525	0	0
Taiwan	0	1341.76	0	485.909	0	0.0644962	0	0	49.6482	806.14	0	0	0	0	0	0	0	0	0
Philippines	0	6.03	0	4.5	0	0	0	0	0	0	0	0	0	0	0	1.53	0	0	0
Poland	62.2853	0.189649	0.875	0	0	0.0607687	0	24.5968	0	0.108487	36.8135	0	0	0	0	0	0.020394	0	0
Portugal	955.752	456.242	5.62725	0	0	0.0477986	0	0	0	0.0241525	0	950.125	0	0	0	456.17	0	0	0
South Korea	3.993	312.469	0	276.796	0	0.03	0	0	0	35.6435	0	0	0	0	3.993	0	0	0	0
Romania	19.5764	104.436	13.3514	0	0	101.436	0	0.75	0	3	5.475	0	0	0	0	0	0	0	0
Russia	0	0.104196	0	0	0	0	0	0	0	0.099446	0	0	0	0	0	0	0.00475	0	0
Samoa	0	0.10575	0	0	0	0	0	0	0	0.10575	0	0	0	0	0	0	0	0	0
Saudi Arabia	0	6.1225	0	0	0	0	0	0	0	0	0	0	0	0	0	0	6.1225	0	0
Serbia	32.2428	0	0	0	0	0	0	0	0	0	0	0	0	32.2428	0	0	0	0	0
Serbia and Montenegro	35.4165	0	0	0	0	0	0	24.9	0	0	0	0	0	0	0	0	0	10.5165	0
Seychelles	0	0.09575	0	0	0	0.09575	0	0	0	0	0	0	0	0	0	0	0	0	0
Singapore	0	90.4681	0	3.65313	0	0.0631854	0	0	0	56.3593	0	0	0	0	0	0	30.3925	0	0
Slovakia	0	0.03725	0	0.03725	0	0	0	0	0	0	0	0	0	0	0	0	0	0	0
Slovenia	0.66575	0	0.05075	0	0	0	0	0.615	0	0	0	0	0	0	0	0	0	0	0
Southern African Customs Union	0	79.5507	0	0	0	0	0	0	0	79.5507	0	0	0	0	0	0	0	0	0
Spain	8835.67	14.3147	14.0305	0	0	14.2211	0	0	0	0.0935781	0	8812.85	0	0	0	0	0	0	8.78667
Sweden	0	0.930035	0	0	0	0.834285	0	0	0	0.09575	0	0	0	0	0	0	0	0	0
Switzerland	3.35903	3.01648	0	0	0	1.42073	0	3.25003	0	1.59575	0	0	0	0	0	0	0	0	0.109
Thailand	0	23.7638	0	5.61525	0	0.115952	0	0	12	6.03257	0	0	0	0	0	0	0	0	0
Macedonia	503.891	0	47.3464	0	0	0	2.4125	444.132	0	0	0	0	0	10	0	0	0	0	0
Trinidad and Tobago	0	0.05175	0	0	0	0	0	0	0	0.05175	0	0	0	0	0	0	0	0	0
Turkey	326.878	0.097	296.709	0	0	0	0	27.3114	0	0.097	0	0	0	0	0	0	0	2.85818	0
United Arab Emirates	0	7.51544	0	0	0	0.507943	0	0	0	0.2575	0	0	0	0	0	0	6.75	0	0
United Kingdom	0.0035	4.75601	0.0035	0	0	3.30201	0	0	0	1.3785	0	0	0	0	0	0.0755	0	0	0
United States of America	3.45204	119.417	0	27.1643	0	6.57959	0	0	0	84.541	0	3.15904	0.293	0	0	0	1.13172	0	0
Vietnam	99.4702	72.554	9.272	1.57625	0	0	0	0	60.06	10.9177	0	0	0	0	90.1983	0	0	0	0

## Sheet: Plant trade
SI 1. Annual average quantities (in tonnes) of exported plants by largest exporters for the years 2000, 2005, 2010 and 2015. Largest exporters were selected as those for which quantities fell at or above the 90th percentile of the total plant trade. Exporters are grouped by Angiostrongylus status as "PlantAbsent" and "PlantPresent". "PlantPresent" countries are highlighted. Plant products include…
NAME	PlantAbsent	PlantPresent	Belgium-Luxembourg	Canada	China	Colombia	Costa Rica	Denmark	Ecuador	Egypt	Ethiopia	France, Monaco	Germany	Hungary	Israel	Italy	Kenya	Malaysia	Netherlands	Poland	Spain	United Kingdom	USA, Puerto Rico and US Virgin Islands
Afghanistan	1.12175	2.303	0	0	0	0	0	0	1.078	0	0	1.225	0	0	0	0.747	0.37475	0	0	0	0	0	0
Albania	3491.05	159.711	0	0	12.3797	0	0	0	1.28225	4.71675	1.35125	1.00688	5.43292	0	0	3331.66	0.05675	0	147.87	4.6875	130.718	0	9.607
Algeria	390.542	1189.62	24.1035	0.40975	19.4034	0	0	0	0	411	0	159.066	0.025	0	0	318.564	9.6845	0	20.0165	17.7388	599.56	0	0.587
American Samoa	4.788	0	0	0	0	0.2235	0	0	0	0	0	0	0	0	0	0	4.225	0	0.3395	0	0	0	0
Andorra	37.7938	902.761	0	0	0	0	0	0	0.10525	0	0	152.166	5.2105	0	0	31.9375	0.40825	0	0.2375	0	750.49	0	0
Angola	27.9575	5.38936	0.597885	0	4.936	0	0	0	0.27561	0	0	0.081	1.0679	0	0	2.02776	6.637	0	17.6269	0	0	0	0.09675
Anguilla	0.8	105.938	0	0	0	0	0	0	0	0	0	0	0.8	0	0	0	0	0	0	0	0	0	105.938
Antigua and Barb.	16.8799	247.69	0.03975	8.59369	0	0.2295	0	0	0	0	0	0	0	0	0	0	0	0	7.91741	0	0	0.0995	247.69
Argentina	787.254	822.167	27.0075	0	17.6841	257.601	9.49616	0	547.767	5.88	0	116.572	0.0237657	0	1.30442	90.0374	0	0	401.745	0.0149808	16.7404	0.0235	117.524
Armenia	241.921	25.6407	35.8467	0	0.16625	0	0	0	14.1572	0	0	5.04325	15.9261	30.3121	0	13.1697	0.648	0	125.14	20.8777	0.383574	0	5.8905
Aruba	255.034	216.735	66.416	60.5059	0.2515	95.8329	0	0	0.025	0	0	0	0	0	0	0	0	0	32.2795	0	0	0	216.458
Australia	5930.64	1061.97	4.9673	8.501	521.241	337.31	51.4412	0.72025	186.073	0.580937	14.4142	34.4315	6.02948	0	29.5882	3.16579	950.528	203.761	4513.84	8.64792	2.53325	1.49117	113.352
Austria	90462.4	1142.62	1716.38	0.644525	86.1808	161.357	58.431	3737.99	183.67	153.427	0.156	400.52	27600.6	2097.88	13.2644	8253.38	219.634	0.55	45890.1	681.839	205.125	30.6812	113.152
Azerbaijan	2452.96	547.256	0.706	0	8.2804	4.56863	0	0	262.39	0	0	111.244	13.6155	17.9914	4.93975	2201.59	0	0	204.048	5.5095	160.944	0	4.3985
Bahamas	37.9033	1958.64	0	26.3201	0	7.99794	1.125	0	37.3568	0	0	0.025	0	0	0	0.01025	0.871	0	1.01125	0	0	0.56775	1921.26
Bahrain	439.635	328.076	0.6125	0.19425	89.4882	83.2556	4.3695	0	91.4484	6.21079	11.5453	1.64672	0.303714	0	0	58.2354	48.3698	26.0541	232.441	0.13825	110.878	0.16975	2.34975
Bangladesh	61.1645	25.3977	25.188	0	24.4712	0	0	0	0	0	0	0	0	0	0	0	0.10725	0.9265	34.3212	0	0	1.548	0
Barbados	104.868	82.3344	0	73.8022	0.8765	7.62156	0	0.05025	0.05175	0	0	0	1.95272	0	0	0	0	0	20.8316	0	0	0.6095	81.4062
Belarus	12354.5	180.748	19.7055	1.43	3.62893	58.5104	2.40984	13.4402	171.049	0	6.95278	1.875	83.7124	0.225	0.292255	24.0923	54.2805	0	2840.42	9248.98	0.5705	0	3.62429
Belgium	123395	17471.5	0	329.415	183.677	14.2343	3265.94	2715.95	23.0184	329.2	195.045	9331.32	8615.78	375.557	1987.37	9627.2	664.77	7.17105	95405.2	163.463	3195.3	35.4293	4401.77
Belize	9.80925	3.25525	0	0.324	0	1.0765	8.31575	0	0	0	0	0	0	0	0	0	0	0	0	0	0	0.093	3.25525
Benin	2.21075	29.4818	0.002	0	29.2327	0	0	0	0	0	0	0.22951	0	0	0	1.503	0	0	0.70575	0	0.0195	0	0
Bermuda	63.6665	110.127	0	53.3516	0.187552	1.05136	0.4435	0.568	0.08725	0	0	0	0	0	0	0.31675	0	0	6.22736	0	0.0075	1.708	109.844
Bhutan	0.3	22.2267	0	0	22.2267	0	0	0	0	0	0	0	0.3	0	0	0	0	0	0	0	0	0	0
Bonaire, Saint Eustatius and Saba	0.82325	0	0	0	0	0	0	0	0	0	0	0	0	0	0	0	0	0	0.82325	0	0	0	0
Bosnia and Herz.	8953.41	32.0148	469.462	0.128	1.7845	8.64175	1.21725	12.611	6.92391	0	2.331	15.8868	56.4166	5412.15	0	1300.43	20.0502	0	1639.49	30.4828	4.32275	0	3.09675
Brazil	2347.61	380.881	0.11175	1.0345	13.883	625.151	45.0796	0.327	305.135	18.75	0	8.46861	0.770856	0	49.0466	34.8687	0	0	1591.2	0	6.1605	0.0125	28.4847
British Indian Ocean Territories	0.26275	0	0	0	0	0	0	0	0	0	0	0	0	0	0	0	0.26275	0	0	0	0	0	0
British Virgin Islands	337.85	80.8055	0	1.8825	0	82.8852	0	0	0	0	0	0	242.275	0	0	0	0	0	10.8075	0	0	0	80.8055
Brunei Darussalam	4.16405	62.385	0	0	43.5362	0	0	0	0	0	0	0	0	0	0	0	0.92675	18.8425	3.2373	0	0	0	0.00625
Bulgaria	3125.8	245.959	70.3456	0	23.09	27.5572	0.205	40.8699	75.8583	1.51	0.60775	141.952	140.767	290.448	19.3362	515.901	10.7845	0	1906.55	102.404	3.20392	0.0175	0.34525
Burkina Faso	2.08475	1.19975	0.58175	0	0.73425	0	0	0	0	0	0	0.4655	0	0	0	1.503	0	0	0	0	0	0	0
Burundi	42.402	0.20475	0.25	0.18225	0	0	0.19325	0.24175	0	0	0	0.20475	0	23.775	0	0	17.7598	0	0	0	0	0	0
Ivory Coast	50.3006	17.3722	4.68768	0	0.80475	0.04225	21.3755	0	0	0	1.85829	16.5562	0.61825	0	7.67325	0	6.95711	0	7.08824	0	0	0	0.01125
Cabo Verde	5.62019	19.5829	0.00175	0	0	0	0	0	1.625	0	0	1.20303	0	0	0.01975	1.502	0	0	4.09669	0	16.7549	0	0
Cambodia	0.281972	29.9575	0	0	14.1617	0	0	0	0	0	0	0	0	0	0	0	0	0.021	0.281972	0	0	0	15.7747
Cameroon	23.7362	12.9495	0.3125	0	1.0825	0.08	0	0	0.5155	0	0.427377	8.56278	0.0226539	0	14.753	0.775	1.48557	0	5.86198	0.0180877	2.78875	0	0
Canada	16942.5	49678.3	81.5769	0	254.468	5476.89	521.835	96.9523	3272.15	0.237429	52.803	304.768	70.6117	7.188	176.177	101.236	97.3234	9.9745	10238.8	8.5087	16.5387	12.6127	45820.2
Cayman Is.	15.223	277.024	0	5.3185	0	0	3.197	0.3705	0.12675	0	0	0	0	0	0	0	0	0	6.337	0	0	0	276.898
Central African Republic	0.87125	0	0	0	0	0	0	0	0	0	0	0	0.029	0	0.833	0	0	0	0.00925	0	0	0	0
Chad	0	0.25	0	0	0	0	0	0	0	0	0	0.25	0	0	0	0	0	0	0	0	0	0	0
Chile	1682.54	1620.57	3.70137	0.0715	77.6556	519.402	166.401	0.77563	1436.38	0	0	3.5752	12.1522	0.017954	0.851157	6.32748	0.01475	0.291	967.987	4.77571	9.72424	0.0665	92.9498
China	20762	2517.9	393.626	105.707	0	14.9698	4604.96	6.48326	101.205	461.725	9.99725	76.0252	39.4981	0	24.9423	87.2357	119.371	62.7107	15338.6	15.1965	409.287	1.47667	1406.94
Hong Kong	2346.59	15540.6	188.159	31.3695	14805.7	27.2909	344.957	29.0536	65.9852	9.9805	0.467057	6.44081	120.327	0.04425	21.1604	22.1971	46.5202	373.285	1499.61	0	16.6911	15.4295	262.498
Macao	27.3725	2608.44	0	0	2600.48	0.4725	0	0	0.079	0	0	0	0	0	0	0	0.408	0.73825	26.492	0	0	0	7.14425
Colombia	1978.17	1517.25	0.18325	2.76669	29.4341	0	435.637	0	858.879	0.42	0	9.05386	2.83306	0	24.9002	3.16227	12.1789	0	1496.5	0.0063735	17.1989	0	602.261
Congo	1.54875	8.46714	0	0	0	0	0	0	0	0	0.20325	8.46714	0.375	0	0	0.81	0	0	0.1605	0	0	0	0
Costa Rica	3199.72	142.883	145.899	55.8485	6.38699	6.11324	0	5.14763	8.67376	0	0	3.29607	3.9407	0	25.8839	2.46456	0.220825	0.00825	2954.18	0.01575	4.94849	0	119.569
Croatia	22701.4	636.459	600.217	3.2753	43.8937	20.7641	36.6788	303.818	255.64	18.4715	0	37.6989	1525.65	9083.87	6.29445	5164.52	46.2627	1.4765	5874.5	35.316	252.076	0.18675	27.2015
Cuba	123.995	65.3518	0	1.60075	0	1.06978	108.563	0	65.3356	0	0	0	0	0	0.00225	5.87646	0	0	6.883	0	0.01625	0	0
Curazao	52.6295	10.4575	0	0	0	49.6465	0	0	3.50725	0	0	0	0	0	0	0	0	0	2.983	0	0	0	6.95025
Cyprus	3484.25	385.953	165.441	0	60.248	2.12224	6.375	0.378572	2.91896	209.851	2.64175	24.615	78.6731	84.8093	340.827	756.612	72.1585	0.574818	1420.27	553.805	68.049	0.134615	19.6954
Czechia	47539.7	516.374	450.911	0.4265	69.3159	273.702	51.4288	1796.2	221.727	0.0915	13.8598	69.1208	12287.2	1875.34	70.1073	1822.98	237.474	0.0855	24975.4	3683.03	68.4895	1.55765	87.5444
North Korea	490.713	113.593	0	0	100.343	0.052	14.09	0	0.19075	0	0.0225	3.275	0.7695	5	0	436.009	0	0	34.0007	0.765	0	0.005	9.7845
Dem. Rep. Congo	31.747	0	1.9695	0	0	0	0	0	0	0	0	0	0.5	0	0	0	21.898	0	7.3795	0	0	0	0
Denmark	59787.9	1575.45	1794.31	0.029	147.423	4.28143	430.981	0	0.9165	0.32975	0	944.962	10912	131.634	9.00724	3937.64	62.4348	0	39019.4	3226.62	424.518	259.575	57.2989
Djibouti	132.853	0.789	0	0	0	0	0	0	0	0	12.0765	0.789	0	0	0	5.5	2.7745	0	112.502	0	0	0	0
Dominica	5.51156	3.58325	0.06975	0	0	0.816	1.75	0.055	0	0	2.64	0.123	0	0	0	0	0	0	0.058307	0	0	0.1225	3.46025
Dominican Rep.	198.932	355.492	0	0	12.7504	23.0899	6.7175	0	197.897	0	0	0.05	2.71625	0	4.68625	1.125	0	0	160.597	0	1.30427	0	143.49
Ecuador	2285.08	188.737	534.938	0	13.578	104.591	22.678	0	0	0	0	5.72291	1.34962	0	81.2981	0.568241	9.19025	0	1530.47	0	9.36594	0	160.071
Egypt	599.018	126.006	145.835	0	53.2473	8.8165	4.13375	0	0.7665	0	7.2745	24.471	6.18561	0	7.00972	56.675	24.642	0	338.358	0	12.1581	0.08825	35.3631
El Salvador	94.1155	39.3092	0	4.55929	2.1705	4.69956	76.2947	0	22.4229	0	0	0	0.391708	0	0.36275	0	0.2985	0	7.509	0	0.0955568	0	14.6203
Eq. Guinea	104.139	173.065	1	0	0	0	0	0	0	0	0.12525	8.4535	0	0	0	89.6273	13.2355	0	0.15125	0	164.612	0	0
Eritrea	2.206	0	0	0	0	0	0	0	0	0	0	0	0	0	0	2.09275	0	0	0.11325	0	0	0	0
Estonia	3372.87	71.8509	326.066	0.40925	0.707012	77.3541	3.45	130.426	47.451	2.50075	0	8.35825	197.314	6.82666	0.616182	52.0287	11.8637	0	2446.64	119.435	6.63668	0.437996	6.19725
Ethiopia	334.178	44.9343	30.8417	0.0635	0.371114	0.0140449	0.02	0	30.0072	0	0	6.86711	4.76023	0	12.1519	7.21681	128.667	0	150.443	0	5.58641	0	2.1025
Micronesia	0.049	0.7115	0	0	0	0	0	0	0	0	0	0	0	0	0	0	0	0	0.049	0	0	0	0.7115
Fiji	0.1234	3.10152	0	0	0	0	0	0	0	0	0	0	0	0	0	0	0	0	0.1234	0	0	0	3.10152
Finland	20384.5	120.607	794.861	5.81681	23.0933	248.643	16.5362	3040.26	34.0617	0.82125	0.50025	21.97	3147.89	16.5498	9.7559	117.947	173.088	0	12531.1	270.457	28.7644	11.0992	11.8963
Former Sudan	61.822	29.4366	0	0	0	0	0	0	0	29.3116	0	0.05	0	0	0	9.25025	39.4826	0	13.0891	0	0.075	0	0
France	306215	37203.4	52364.8	85.4014	774.295	606.514	642.694	7543.86	841.884	136.923	68.4864	0	18587.3	153.338	679.711	61092.9	1057.78	5.88787	162623	438.422	35026.5	270.614	417.898
Fr. Polynesia	7.38298	3.59813	0.00758061	0	0.02025	0	0	0.067	0	0	0	1.79429	0.01	0	0	0	0.18775	0	7.11065	0	0.0425	0	1.7411
French South Antarctic Territories	2.6915	0	0	0	0	0	0	0	0	0	0	0	0	0	0	0	0	0	2.6915	0	0	0	0
Gabon	5.142	21.468	0	0	0	0	0	0	0	0	0.38925	21.3397	0	0	0	0	0.04575	0	4.707	0	0	0	0.12825
Gambia	21.141	2.8905	0	0	0	0	0	0	0	0	0	1.3905	0.058	0	0	20.92	0.163	0	0	0	0	0	1.5
Georgia	507.29	146.371	13.0168	0	2.48248	0.0853866	0	3.82486	85.9588	0	0	5.55184	21.4487	13.8339	0.12925	341.112	2.71125	0	62.6314	48.4962	2.56325	0	49.8147
Germany	764007	22344.9	14873.7	323.418	1805.57	1712.47	3451.4	56159	1920.49	348.712	549.515	6096.8	0	1300.4	1447.43	65476.8	5661.7	60.8874	601489	11158.2	8402.1	404.206	3710.38
Ghana	102.559	1.35727	0.33525	0	0	0	0	0.0825	0	0	82.8972	0.431773	0.0065	0	5.65675	0	0.49319	0	13.0877	0	0.9255	0	0
Gibraltar	19.1767	117.385	0	0	0	0	0	0	0	0	0	0	0	0	0	0	0	0	19.0535	0	117.385	0.12325	0
Greece	17652.2	1590.34	522.118	0	54.3408	32.4458	63.0319	67.3552	14.7813	231.282	3.69914	232.502	561.714	6.55772	62.5553	7836.64	58.0054	42.6296	7865.57	567.801	1013.85	4.71918	0.952358
Greenland	90.1722	0	0	0.24375	0	0	0	87.7566	0	0	0	0	0	0	0	0	0.46475	0	1.70718	0	0	0	0
Grenada	2.448	1.083	0.06	0	0	0	0	0	0	0	0	0.1275	0	0	1.902	0	0.06125	0	0.42475	0	0	0	0.9555
Guam	5.342	24.443	0	0	0	2.32325	1.42875	0	24.443	0	0	0	0	0	0	0	0	0	1.59	0	0	0	0
Guatemala	233.508	150.275	29.5747	43.6001	11.0595	4.28162	28.0897	0.665158	4.03633	0	0	0.24275	1.48331	0	3.19657	0.0339011	0.023	0	122.497	0.0624718	5.85431	0	129.082
Guinea	0.93475	3.0865	0.0905	0	1.13625	0	0	0	0	1.1515	0	0.29875	0	0	0.64375	0	0	0	0.2005	0	0.5	0	0
Guyana	0.7945	7.89708	0	0.10425	0	0	0	0	0.4155	0	0	0.02375	0	0	0.145	0	0	0	0.54525	0	0	0	7.45783
Haiti	0.59425	22.0413	0	0	0	0	0.00275	0	0	0	0	0	0.24	0	0	0.2345	0	0	0.117	0	0	0	22.0413
Honduras	90.3196	44.0972	0	0.79675	0.82375	1.02691	43.9397	0	20.9849	0	0	0	0.025	0	34.3653	0	0.0335	0	10.1324	0	0.0179525	0	22.2706
Hungary	16424.3	1565.93	282.732	4.225	10.9279	40.3914	40.6061	621.666	65.9408	79.285	0	1242.67	2452.4	0	58.799	2271.1	18.9514	4.8	10507	124.41	54.8455	2.00793	107.464
Iceland	750.203	10.3068	57.8954	0.144	1.45875	2.42575	3.49313	340.533	1.57508	0	0.058	1.858	40.9856	0.025	1.229	7.81847	3.76875	0	286.156	2.95032	1.79775	2.72	3.61725
India	1126.53	546.883	4.92975	0.0725	409.475	5.9092	5.5	0.1375	0.369316	19.4947	1.35191	21.4029	4.86535	0	4.6625	96.543	12.4445	1.57275	987.93	0.152067	49.3746	2.0295	45.1934
Indonesia	179.488	240.614	0.01725	0	127.834	0.267328	0	0.12825	33.7968	17.085	0	2.9105	0.333662	0	0.52075	0.384463	0.79825	15.6929	175.981	0	28.6643	1.05675	14.6308
Iran	1254.15	54.6933	1.277	0	46.5221	0.10625	0	0	0.15225	0	0	6.69025	11.9051	3.8475	0	77.8258	3.5215	0	1155.66	0	1.32869	0	0
Iraq	1139.98	95.7717	0	0	2.627	0	0	0	0.57625	19.5332	32.4755	0	0.716	0	0	522.462	0	0	584.33	0	73.0353	0	0
Ireland	21355.6	615.378	551.516	2.9825	14.105	177.593	4.75934	429.043	8.6345	1.30875	0	456.577	634.381	6	2.58485	1653.97	70.2391	0	13378.9	5.3031	127.809	4438.34	6.9441
Israel	3119.53	243.119	729.206	0	37.033	60.5763	0	2.15945	5.50925	56.1161	18.671	117.561	24.2656	0.53325	0	97.7208	4.21644	0	2131.95	10.7207	12.3818	39.5077	14.5184
Italy	104719	28475.6	6418.27	1.8605	1512.82	258.145	683.598	2553.49	1705.51	2415.42	59.6311	6339.11	6662.83	600.893	126.273	0	140.579	10.4611	86239.2	947.642	16199.3	26.773	292.916
Jamaica	130.344	65.341	0	10.5065	0.18475	104.905	0.113	0	4.64486	0	0	0	0	0	13.7527	0	0	0	1.06665	0	0.1	0	60.4114
Japan	32382.2	36456.9	987.171	85.384	22059.6	4391.81	1413.76	121.699	768.811	6.0984	178.933	174.771	76.0539	0.104542	193.548	228.327	725.29	11560.6	23966.3	2.10504	213.479	11.7816	1673.55
Jordan	2469.64	486.145	362.043	2	166.675	0.700326	0.709662	0.641365	1.68064	94.6828	21.115	17.432	1.1343	0	118.025	1487.7	11.5312	1.0875	463.542	0	175.251	0.50575	29.3356
Kazakhstan	3171.82	840.956	317.387	0	64.4437	50.8229	3.3135	0.77025	667.097	0	0.895527	11.422	460.981	12.75	13.5965	77.4516	82.7439	1.57525	1822.19	328.918	94.757	0	1.66075
Kenya	1165.44	70.4294	1.38025	0.48175	10.4883	2.7956	6.349	1.2865	1.30437	0	2.02925	5.7041	22.7485	0	41.1626	6.52844	0	0.2625	1078.4	0.384816	25.2192	1.89725	27.451
Kuwait	1156.85	1109.71	0.03725	1.81625	199.383	189.053	25.8636	0.2255	246.415	288.783	53.0576	4.16799	5.96629	0.45	0	128.506	69.4868	2.044	680.763	0.072	307.862	1.55109	61.0545
Kyrgyzstan	184.481	46.9499	38.6286	0	20.6032	3.74925	0	0	26.1967	0	0.116061	0.15	24.0592	0	0.604	4.68276	15.696	0	22.183	74.7622	0	0	0
Laos	1.8345	6.85553	0	0	6.85553	0	0	0	0	0	0	0	0	0	0	0	1.8345	0	0	0	0	0	0
Latvia	10573	165.165	654.346	0	33.4436	7.69669	0	132.075	62.8034	2.7	0	14.5796	2469.76	179.277	1.90361	497.933	3.63107	0	4098.63	2527.73	35.6609	0	15.9778
Lebanon	7430.89	2216.01	504.856	2.95825	152.288	0.394611	46.2187	0.155	6.00853	937.425	99.5833	87.502	42.3156	2.79799	0	5860.72	25.454	1.07575	811.859	33.3664	1004.26	0.203	27.456
Liberia	0	0.58	0	0	0	0	0	0	0	0	0	0.025	0	0	0	0	0	0	0	0	0	0	0.555
Libya	528.998	1024.43	2.75275	0	6.40838	0	0	0	0	757.008	0	0.35025	0	0	0	523.27	0.52475	11.75	2.4505	0	248.912	0	0
Lithuania	12062.3	228.882	120.255	0.015	8.85139	27.0428	0.15025	221.29	195.347	0	0	9.47228	324.653	41.7094	2.71697	194.536	1.83604	0	10315.9	812.125	14.1602	0.04025	1.05175
Madagascar	1.14544	3.69708	0	0	0	0.166075	0	0	0	0	0	1.14048	0	0.0392656	0	0.0495	0.121	0.0245	0.769602	0	2.50735	0	0.02475
Malawi	1.29325	3.6045	0	0	3.6045	0	0	0	0	0	0	0	0	0	0	0.02425	0.6875	0	0.5815	0	0	0	0
Malaysia	1564.62	1628.58	732.074	0.05525	1601.94	0.415	0	2	0.0175975	3.00875	1.26627	0.77975	23.1623	0.0415	0	0.700773	1.83494	0	803.072	0	4.82667	0.00125	18.0023
Maldives	13.2847	15.6662	0	0	0.0962305	0.147124	0	0.0225	10.2179	0	0	0.157071	6.16775	0	0	0.0225	2.49225	4.10874	4.43257	0	0	0	1.08625
Mali	6.56975	12.2327	0	0	0.45	0	0	0	0	0	0	0.125	0	0	0	1.5045	0.69025	4.155	4.375	0	7.5	0	0.00275
Malta	5008.59	122.68	11.7365	0	1.33336	0.08375	0.1455	0.332026	0	47.95	0	6.11168	1.83132	0	5.56128	2221.45	0.5285	0	2744.09	0.79625	64.9864	22.033	2.299
Mauritania	0.993	6.1295	0	0	2.5	0	0	0	0	0	0	0.005	0.05	0	0	0	0.943	0	0	0	3.6245	0	0
Mauritius	75.9503	30.4893	0	0	3.52907	0	0	0.12132	0	0	0	2.24516	6.44736	0	0	0.0932091	24.5208	23.7455	44.6552	0	0.0735	0.1125	0.89612
Mexico	8904.94	18901.7	3.58834	1717.97	114.227	40.9718	144.451	1.4395	27.9623	5.402	0	63.2562	3.6246	0	8.42972	2.78025	0	0	6981.63	0.024	54.1667	0.033	18636.6
Mongolia	9.7505	53.4951	0	0	51.1123	0.01225	0	0	2.2587	0	0	0	0	8.475	0	0	0	0	1.26325	0	0.0345219	0	0.0895
Montenegro	744.365	51.6712	1.3	0	0.11525	0	0.03125	0	4.164	9	1.42725	0.345	0.658327	14.935	0	484.156	14.023	0	227.784	0.05075	21.7585	0	16.2885
Montserrat	0	0.16875	0	0	0	0	0	0	0	0	0	0	0	0	0	0	0	0	0	0	0	0	0.16875
Morocco	741.213	4968.95	26.7229	0	15.1005	1.17538	3.75	0.349274	0.904718	0	0	497.322	1.97527	0	1.6395	303.324	0.63375	0	358.795	42.8473	4378.65	0	76.9732
Mozambique	2.6205	8.33925	0	0	0.90175	0	0	0	6.9715	0	1.284	0.1305	0	0	0	0	1.207	0	0.129499	0	0.3355	0	0
Myanmar	3.05	353.95	0	0	351.618	0	1.70225	0	0	0	0	0.0575	0	0	0	0	0	0	1.34775	0	2.275	0	0
Nauru	0.63025	0	0	0	0	0	0	0	0	0	0	0	0	0	0	0	0.63025	0	0	0	0	0	0
Nepal	12.1711	2.78082	0.106728	0	0	0	0	0	0	0	0	0	0	0	0	10.0157	0	0	2.04872	0	2.14257	0	0.63825
Netherlands	374343	76044.9	134601	1584.23	10365.9	4220.25	27854.2	10793.9	9834.31	387.802	24168.6	15740.8	47570.5	946.325	14315.2	31676	68266.7	774.577	0	6922.26	22484.2	1423.48	16457.2
Netherlands Antilles	332.831	172.599	0	106.98	0	117.076	14.2615	1.95	73.426	5	0	1.91825	0	0	2.20575	0	0	0	90.3582	0	0	0	92.2545
New Caledonia	12.484	9.3799	0.336288	0	0.146	0	2.5055	0	0.0931081	0	0	8.59312	0.0897589	0	0.023	0.02425	0.126	0.005	9.3792	0	0.0325	0	0.510171
New Zealand	1297.76	375.399	87.4971	2.40736	206.032	25.1303	36.624	6.1015	6.09125	0.25025	0	0.624211	0.64975	0	4.87508	4.72828	0.259312	26.7762	1129.43	0.0125	0.387347	0.04525	135.238
Nicaragua	951.126	50.0581	0	0	0.26075	1.50063	945.002	0.45	39.1083	0	0	0	0	0	2.61125	0	0.613	0	0.949	0	0.0595	0	10.6295
Niger	1.54525	0.24061	0	0	0	0	0	0	0	0	0	0.24061	0	0	0	1.5	0.04525	0	0	0	0	0	0
Nigeria	69.461	16.102	0.6	0	0	0	0	0	5.225	0.155	48.2047	0.45475	0.15	0	0	1.13	3.97825	0	14.0885	0	8.9185	1.3095	1.34875
N. Mariana Is.	0.04625	0	0	0	0	0	0	0	0	0	0	0	0	0	0	0	0	0	0.04625	0	0	0	0
Norway	41520.3	243.648	1362.58	7.71161	44.8975	80.2115	69.227	8936.06	14.0383	13.284	488.46	64.2787	4488.63	0.01625	38.4453	470.103	1749.63	0.0812171	23471.1	352.54	56.3139	5.57746	50.7543
Oman	3224.41	341.514	2542.45	0	126.804	7.76889	0	0	10.248	88.4974	89.9051	4.2177	1.76975	0	0	61.382	90.5252	65.463	384.392	0	1.2445	46.2167	45.0403
Taiwan	5484.75	640.143	38.88	0.09625	425.098	91.9114	204.816	33.8885	14.4191	0	0	63.0757	7.85025	0	4.0395	2.4354	0.21125	102.603	5084.6	0	6.93609	16.022	28.0109
Pakistan	338.32	173.563	0	0	88.4814	2.283	0	0	0	0.14	0.054	0.142932	4.6309	0	0	11.6297	62.8537	58.5334	256.722	0	20.5843	0.1465	5.68078
Palau	0.20825	1.19575	0	0	0	0.20825	0	0	0	0	0	0	0	0	0	0	0	0	0	0	0	0	1.19575
Panama	1283.77	267.322	250.129	377.217	21.4574	539.115	116.623	0	97.0486	0	0	0	0	0	0.2915	0.1575	0	0	0.2405	0	0.1135	0	148.702
Papua New Guinea	0.00375	0.513	0	0	0	0	0	0.00375	0	0	0	0	0	0	0	0	0	0.513	0	0	0	0	0
Paraguay	1.10157	65.6948	0.15	0	0.03	0.944575	0	0	64.7833	0	0	0	0	0	0	0	0	0	0	0	0	0.007	0.8815
Peru	122.699	960.768	0	0	3.61406	1.42786	0	0	601.353	0	0	3.05022	0	0	3.28981	0.004	0	5.5	117.967	0	3.93135	0.01	343.319
Philippines	171.889	157.468	0	0	90.5047	8.32469	0	0.02675	34.1551	0	0	0	6.15	0	27.365	0.188116	0.08475	0.608434	129.568	0	0.463935	0.181695	31.7358
Bolivia	114.742	22.4914	0	0	0	1.62408	0	0	2.03103	0	0	16.5619	0	0	0.160049	0	0	0	112.958	0	2.56121	0	1.33725
Poland	83041.2	3739.54	3383.08	10.887	743.143	364.563	239.858	4147.18	48.757	0	0.0223382	2460.6	26899.5	1040.87	55.977	2434.62	86.594	5.78801	44378	0	357.678	0.05825	123.575
Portugal	16539.9	12194.9	532.375	0	16.8119	35.5365	137.22	16.6335	195.183	928.05	0	904.524	265.114	0	3.13692	2497.74	2.957	4.78024	12981.8	39.4171	10114.6	28.0222	30.9696
Qatar	1713.63	2052.58	184.171	0.79675	513.029	19.4882	2.54587	2.04875	359.862	306.872	13.6607	4.43082	10.3186	0	0	685.557	195.701	96.9176	598.214	0.549	747.151	0.5815	24.3133
South Korea	2852.22	23158.2	12.1035	1.94063	21999.6	186.458	478.057	4.88847	4.29501	0.625	1.94316	2.48507	6.20659	0.004	5.80466	46.0328	12.7749	974.217	2094.56	1.43853	10.5177	0	166.412
Moldova	1405.3	131.26	1.81875	0	0.15675	0.794719	0.0545	0.589227	57.4266	0	0.0455	67.9788	23.4824	213.119	0.135	300.748	1.39542	0	608.872	254.244	3.70634	0	1.9915
Romania	39741.3	413.22	167.274	0	16.2792	49.2742	1.64675	409.69	95.5	2.76404	0	155.426	2914.48	23673.5	6.13158	3253.02	10.658	0.434274	8995.83	259.814	141.138	0	1.678
Russia	74876	17086.6	1312.96	17.5243	180.991	5885.6	230.937	1336.23	14430.4	3.04214	51.6082	719.074	2281.25	3045.24	786.626	1561.58	2565.02	22.3049	42384.8	13416.5	1334.84	0.10525	396.026
Rwanda	59.787	1.28125	0.25	0	0	0.738	0	0	1.28125	0	0	0	0.625	0	0	0.0845	54.2156	0	3.87387	0	0	0	0
St-Bartholemy	0	3.384	0	0	0	0	0	0	0	0	0	2.384	0	0	0	0	0	0	0	0	1	0	0
Saint Helena	2	0	0	0	0	0	0	0	0	0	0	0	0	0	0	1.75	0	0	0	0	0	0.25	0
St. Kitts and Nevis	0.433638	271.364	0	0.2945	0	0	0	0	0	0	0	0	0	0	0	0	0	0	0.131888	0	0	0.00725	271.364
Saint Lucia	9.7056	10.4835	0.10675	0	0.3045	0	0	0	0	0	0	0.032	0	0	9.33894	0	0.1385	0	0.108155	0	0	0.01325	10.147
St-Martin	9.31625	13.2922	0	0	0	0	0	0	0	0	0	1.0025	0	0	0	0	0	0	9.31625	0	0	0	12.2897
St. Pierre and Miquelon	4.569	2.325	0	4.569	0	0	0	0	0	0	0	2.325	0	0	0	0	0	0	0	0	0	0	0
St. Vin. and Gren.	6.65155	31.0291	0	5.17502	0	0.173	0	0	0	0	0	0	0	0	0.79925	0	0	0	0.46678	0	0	0.0375	31.0291
Samoa	0.3015	0	0	0	0	0	0	0	0	0	0	0	0	0	0	0	0	0	0.3015	0	0	0	0
San Marino	0.13925	0	0	0	0	0	0	0	0	0	0	0	0	0	0	0	0	0	0.13925	0	0	0	0
Saudi Arabia	6548.63	1219.75	137.831	0.139	171.855	52.0307	194.416	6.923	97.7212	503.412	3139.7	41.7005	19.3226	0	0	930.367	803.863	63.6342	1263.66	0.04575	65.5996	0.332175	275.825
Senegal	10.502	24.4968	0.0515	0	2.81594	0	0	0	0	0.128	0.619149	12.1242	0.5495	0	0.798	0	0.17648	0	8.30734	0	7.07947	0	2.34925
Serbia	6317.37	70.7481	221.644	1.5805	5.2565	1.10075	7.94925	6.47704	32.0752	0	23.0738	7.9522	44.8499	2915.35	0.03	1123.93	115.131	0.01525	1814.53	41.7219	5.10075	0	20.3483
Serbia and Montenegro	3472.09	38.38	48.8182	0	0	0	0	7.4905	0.08975	0	0	5.8	17.825	2154.43	0	273.07	0	8.275	963.034	7.425	22.2878	0	1.9275
Seychelles	27.7621	2.82004	0	0	1.42029	0.281	0	0	0	0	0.793396	0.06875	0	0	0	0	7.117	0	19.5707	0	0	0	1.331
Sierra Leone	31.1455	0	0	0	0	0	0	0	0	0	0	0	0	0.05	0	0	0.01925	0	31.0763	0	0	0	0
Singapore	727.088	7099.48	48.4774	4.28964	1751.65	22.0823	7.31299	10.5809	20.0906	10.0617	1.94667	1.73839	6.22913	0.315	14.6649	69.114	32.0916	5047.55	507.513	1.309	79.0043	1.1613	189.387
Slovakia	10620.2	206.843	154.447	0.73125	14.6005	108.691	10.9155	389.035	84.9953	0	0.275	13.5518	1636.63	1365.52	5.72361	1158.99	17.3646	1.535	5177.83	594.079	33.9356	0	58.225
Slovenia	8544.83	70.4782	331.155	0.00275	5.46917	31.0577	2.58175	121.899	17.5352	0	0.92925	27.0049	1151.15	436.29	4.33378	2407.07	15.1433	0	3958.28	84.9164	15.0254	0.02025	5.4435
Solomon Is.	0.12825	0	0	0	0	0.12825	0	0	0	0	0	0	0	0	0	0	0	0	0	0	0	0	0
Somalia	1677.5	16.8858	0	0	0	0	0	0	0	0	236.594	0	0	0	0	0	1440.91	0	0	0	16.8858	0	0
Southern African Customs Union	3812.49	1000.36	0.944494	0	335.278	4.86961	48.2398	0.0824188	8.65375	0	94.7775	324.192	199.612	0	9.43346	14.4579	2460.18	0	973.747	0.134354	1.73775	6.01814	330.494
Spain	50525.4	21864.8	2010.72	5.48961	835.626	3546.94	1386.12	448.765	2326.77	5170.27	5.90527	12683.8	1133.01	14.3429	172.676	15242.3	41.3485	9.39312	25872.4	546.4	0	98.9344	838.97
Sri Lanka	25.0161	29.9819	1.32647	0.064	0.500168	0	0	0.159761	0	1.23575	0	27.7075	1.79726	0	1.93128	0.164927	0.0387296	0	19.5336	0	0.014034	0	0.52449
Palestine	14.7788	3.43225	14.5965	0	0.33225	0	0	0	0	3.1	0	0	0.075	0	0	0	0	0	0.107288	0	0	0	0
Sudan	15.7121	0.116	0	0	0.05	0	0	0	0	0	13.2661	0	0	0	0	0	1.96375	0	0.482235	0	0	0	0.066
Suriname	70.1458	13.143	0	0	0	0	0	0	0.09625	0	0	0.11071	0	0	12.1628	0	0	0.75	57.9831	0	0	0	12.186
Sweden	63674.6	257.594	854.046	4.3255	74.1612	361.968	6.02945	18882.2	38.8757	0	0.309477	17.5318	9686.76	60.4442	22.9567	447.011	199.849	0	32498.8	476.3	93.7418	173.629	33.2832
Switzerland	128655	9898.47	11416.4	20.8468	97.5671	159.141	28.9861	5655.12	1395.33	8.036	63.6828	6711.76	44897.9	203.533	209.638	16868.3	1393.63	2.29649	47515.3	206.662	1477.32	15.7575	206.163
Syria	474.326	64.4527	3.898	0	2.4665	0	1.94575	0	0.0467821	19.3506	0	14.1863	0	0	0	381.503	3.26588	0	83.7129	0	28.4025	0	0
Tajikistan	165.498	1.3	22.5547	0	0.13925	3.25075	0	0	0.92925	0	0	0	8.725	0	0	106.145	0	0	24.8227	0	0	0	0.2315
Thailand	1238.61	2430.63	30.5147	1.477	1782.68	2.56525	827.176	1.04401	0.429635	0	2.59716	51.4199	105.286	0	3.2225	1.93174	10.0773	582.517	252.475	0	0.06375	0.24325	13.5103
Macedonia	1702.1	69.2622	23.1408	0	42.5902	0.322767	0	0.0370668	14.5086	0	0.3385	11.4893	58.0038	487.886	0.05175	317.177	4.28075	0	418.227	392.64	0.125	0	0.549
Timor-Leste	0	0.1445	0	0	0.1445	0	0	0	0	0	0	0	0	0	0	0	0	0	0	0	0	0	0
Togo	35.5892	9.8025	0	0	9.6775	0	9.25	0	0	0	24.8122	0.125	0	0	0	1.503	0	0	0.024	0	0	0	0
Tokelau	8.4125	0	0	0	0	0	0	0	0	0	0	0	0	0	0	8.285	0.1275	0	0	0	0	0	0
Tonga	8.25225	0	0	0	0	0	0	0	0	0	8.25225	0	0	0	0	0	0	0	0	0	0	0	0
Trinidad and Tobago	106.714	45.5856	0.0215	0.73425	0.122524	103.287	0.997724	0	17.508	0	0	0	0.0217889	0	0	0.321	0	0	1.32993	0	0	0	27.955
Tunisia	888.423	735.866	205.463	0	12.4033	0	0	0	0.108	24.5317	0	188.519	0.5035	0	0	423.616	0.04625	0.0615	253.223	5.57162	432.443	0	77.7995
Turkey	24567.3	3261.71	918.772	71.7482	456.215	0.280659	134.526	14.3504	4.27021	1711.62	6.85559	442.791	1180.22	1196.75	14.4126	13773.5	84.1657	0	7104.94	65.9059	424.064	0.941273	222.748
Turkmenistan	1683.71	61.797	0	0	3.8605	0.29375	0	0	37.2285	0	0	15.848	10.3247	0	0	1587.87	0	0	82.3383	2.87825	4.86	0	0
Turks and Caicos Is.	3.465	397.824	0	3.07775	0	0.3325	0	0	0	0	0.05475	0	0	0	0	0	0	0	0	0	0	0	397.824
Tuvalu	0.008	0	0	0	0	0	0	0	0	0	0	0	0	0	0	0.008	0	0	0	0	0	0	0
Uganda	88.6595	0.5705	0	0	0.32875	0	0.00525	0	0	0	2.39875	0.074	1.66896	0	0	0.0574684	76.2216	0.00875	8.13251	0.175	0.1325	0	0.0265
Ukraine	12534.6	1517.43	440.612	0.10025	8.49693	585.941	10.7826	23.7387	1189.26	6.73875	27.16	254.154	846.35	405.516	18.1533	954.364	43.7217	0	7237.29	1940.85	0.800415	0	57.9828
United Arab Emirates	5174	4165.02	926.664	19.7145	678.492	104.592	26.075	1.26055	150.816	926.959	662.615	9.50777	10.4598	0	0	374.242	1109.15	349.963	1930.76	0.18775	1953.74	8.27625	95.541
United Kingdom	274965	29108.6	14345.8	29.0929	411.414	10471.2	668.329	10590.5	508.394	11859.3	207.164	8130.95	9016.61	128.427	716.789	19761	13129.8	44.7911	195118	781.661	7636.39	0	517.32
Tanzania	141.456	3.1836	0.00025	0	2.65825	0	0	0.08625	0	0	0.0191306	0	0.0025	0	0.169	0	53.6679	0	87.3832	0	0.524596	0.128121	0.00075
Uruguay	27.1397	250.179	0	0.00175	22.4852	2.89079	0	0	160.582	0	0	43.9047	0.0921915	0	1.14075	1.43008	0	0	21.5817	0	15.3636	0.00250926	7.84297
United States of America	301859	45172.5	248.643	85474.4	5828.59	142044	13702.7	60.9142	38618.3	30.873	464.543	558.845	57.5079	3.53944	2928.62	1652.7	470.925	42.7576	54245.6	72.6129	93.0748	432.115	0
Uzbekistan	1197.91	49.5085	657.777	0	7.20625	1.0105	0	0	28.2895	0	0	0.07675	36.0365	0	5.163	227.282	0	0	59.835	210.803	13.936	0	0
Vanuatu	0.02625	0	0	0	0	0	0	0	0	0	0	0	0	0	0	0	0	0	0.02625	0	0	0	0
Venezuela	768.622	247.348	0.19091	226.785	8.93316	452.337	7.35992	1.3125	64.5755	7.03	0	1.5	0.0452285	0	1.468	4.46419	0	0	74.659	0	4.64943	0	160.66
Vietnam	3880.02	1445.41	0.69875	0	1075.35	0	0	1.12499	4.27342	114.606	0	25.4263	0	0.14125	0	2.76391	1.34889	14.2688	3873.92	0	0.204185	0.021	211.275
Yemen	96.5135	27.143	0	0	23.8888	0	0	0	0	3.0793	81.4665	0.175	0	0	0	0	14.1465	0	0.9005	0	0	0	0
Zambia	37.7522	0.492	0	0	0.0325	0	0.094	0	0	0	0	0.02	0.04075	0	1.14927	0	2.22072	0.0255	34.2474	0	0.077	0	0.337
Zimbabwe	44.1266	3.74225	0.0005	0	0.89525	0	0	0	0	0	0	0.18825	0.0645	0	0.19375	0	5.3608	0	38.5071	0	1.39425	0	1.2645

## Sheet: Vegetable trade
SI 1. Annual average quantities (in tonnes) of exported vegetables by largest exporters for the years 2000, 2005, 2010 and 2015. Largest exporters were selected as those for which quantities fell at or above the 90th percentile of the total vegeatble trade. Exporters are grouped by Angiostrongylus status as "VegAbsent" and "VegPresent". "VegPresent" countries are highlighted. Vegetable products i…
NAME	VegAbsent	VegPresent	Argentina	Australia	Belgium-Luxembourg	Cambodia	Canada	China	Egypt	France, Monaco	Germany	India	Iran	Italy	Mexico	Morocco	Myanmar	Netherlands	New Zealand	Poland	Spain	Syria	Thailand	Turkey	United Kingdom	USA, Puerto Rico and US Virgin Islands	Viet Nam
Afghanistan	6734.82	1629.11	0	0	237.635	0	203.523	83.396	21.195	10.705	62.75	74.2125	5875.22	7.05625	0	0	0	256.456	0	3.68875	9.686	0	1.10375	62.9295	25.5605	1428.81	0
Albania	13916	4655.53	71.5025	0	247.633	0	122.544	682.162	2053.07	1522.16	270.937	13.9175	44.0785	8847.21	0	0	0	1656.7	0	15.221	8.33925	445.637	0	2194.55	0	375.883	0
Algeria	219203	90778.7	6200.59	241.005	9075.67	0	89724.9	18250.1	10681.5	19503.2	1083.95	18333	0	781.361	20036	134.271	5.99625	85438.9	0	94.384	10105.2	325.421	132.725	4520.89	1780.96	13532	0
American Samoa	73.7445	81.111	0	5	0	0	68.7445	0	0	0	0	6.54	0	0	0	0	0	0	69.571	0	0	0	0	5	0	0	0
Andorra	54.8865	9581.74	0	0	20.2413	0	0	0	0	532.553	0	0	28.1277	0.2375	0	0	0	6.28	0	0	9049.18	0	0	0	0	0	0
Angola	33038.5	24196.7	165.601	0	584.824	0	24005.3	12441.6	6.75	201.531	86.0973	15.5	0	234.552	3086.36	0	0	4855.83	0	0	190.322	0	0	19.9862	0	11333.1	7.84582
Anguilla	5.38825	539.072	0	0	0	0	0.5625	0	0	6.879	0	0	0	0	1.14025	0	0	3.6855	0	0	0	0	0	0	0	532.193	0
Antigua and Barb.	847.637	3874.18	15.51	0	10.9213	0	197.04	49.7738	0	0.769598	0.10375	0	0	0.46875	30.603	0	0	545.209	0	0	0	0	3.795	0	47.7817	3819.84	0
Argentina	3289.14	5241.56	0	28.561	332.68	0	2335.85	2378.63	136.719	178.142	60.2402	189.034	0	81.8075	98.1742	0.66	0	303.178	15.0413	53.8247	656.26	0	4.90425	22.7187	0	1654.26	0
Armenia	4784.56	1491.16	0	0	38.7725	0	850.191	625.404	424.261	3.82275	246.834	57.4988	2243.57	0.274592	5.75	0	0	927.726	0	118.244	23.1517	14.3362	0	338.866	0	357.02	0
Aruba	3636.24	3862.92	0	0	10.0717	0	2.42325	24.8811	0	24.71	4	0	32.6968	0.2745	87.2272	0	0	2938.04	0	0	0.359	561.508	0	0	0	3812.97	0
Australia	22330.3	63301.7	138.754	0	6020.18	0	7337.66	29042.9	666.695	105.985	157.847	5399.63	8.97491	525.102	1644.56	57.3565	557.531	3940.11	9969.53	360.648	819.934	12.6238	1562.62	1548.43	20.4985	15011.7	722.733
Austria	273914	79242.2	145.117	255.622	16700.3	2.925	441.197	4107.46	4163.92	9055.27	120738	328.398	5.00041	75573.5	70.6624	1694.36	48.825	40652.8	484.675	8668.28	60233.1	26.7251	210.7	9071.6	75.249	394.641	8.46255
Azerbaijan	38324.1	1267.5	0	0	570.398	0	136.878	457.071	68.2156	44.5665	1615.67	337.97	16226.9	56.9363	139.974	0	22.7925	2151.73	0	312.667	41.1292	197.25	3.1545	16886.9	6	315.396	0
Bahamas	2132.81	10728.5	0	0	155.187	0	1411.88	52.1978	0	6.1	29.2325	160.728	0	0	0	0	0	475.105	0	53.5375	0	0	0.49625	0.9725	6.90225	10509	0
Bahrain	5344.95	42283.9	1.22	5050.5	659.125	0	651.562	4999.68	8664.03	977.173	83.3106	20342.5	311.799	59.2402	226.338	37.273	253.723	1476.79	33.6008	38.1142	1012.72	948.342	383.333	536.932	61.1785	820.076	0.25
Bangladesh	323285	482180	0	158734	165.02	0	307002	29912.7	2432.27	70.2117	43.7416	289028	0	3.077	0	0	6174.7	3332.28	0	0	0	0	193.538	6452.32	111.853	1796.74	12.0623
Barbados	10180.1	5982.55	0	0.25	203.476	0	2836.2	274.636	1.83475	33.5435	1.38725	210.806	0	0.7935	26.8588	0	0	7073.71	0	0	0.29075	0	0.67325	0.58325	37.1383	5460.51	0
Belarus	91465.7	25137.6	0	0	536.918	0	35.5835	11980.1	5022.33	557.736	2062.51	1485.83	4.45	481.292	1445.87	19500.7	0.308	9211.7	0	42079.1	5665.24	24.6012	3.162	16077.6	5	12.191	410.998
Belgium	1.3589e+06	1.29314e+06	9343.56	12829.6	0	6.15075	50390.1	25795.5	6095.4	970932	162803	10002.6	36.72	26500.2	393.729	1161.38	1319.68	1.04803e+06	3559.26	34260.7	136461	35.109	115780	11424.5	13197.5	11156.1	528.266
Belize	4068.39	765.767	0	0	0	0	76.4973	27.4047	0	0	2.525	17.7757	0	0	3420.93	0	0	563.458	0	0.184	0	0	0	0	4.78875	720.587	0
Benin	1936.04	2205.8	0	0	376.525	0	700	370.772	0	218.351	0	48.0735	0	22.2237	0	11.25	0	820.926	0	3	8.51919	0	0.1525	0	2.11825	1559.93	0
Bermuda	192.337	6653.67	0	0	0	0	161.953	6.6458	0	9.05	0	0	0	4.82775	0	0	0	12.3454	0	0	0	0	0	0	13.2112	6637.97	0
Bhutan	41.5108	7171.6	0	0	0	0	0	0	0	0	0	7169.55	0	41.5	0	0	0	0	0	0	0	0	2.0523	0	0.01075	0	0
Bonaire, Saint Eustatius and Saba	142.174	0	0	0	0	0	0	0	0	0	0	0	0	0	0	0	0	142.174	0	0	0	0	0	0	0	0	0
Bosnia and Herz.	33041.7	5055.76	237.657	0	2364.76	0	1714.24	1578.39	1301.61	351.647	3974.24	23.2869	0	5151.21	0	219.907	0	10380.3	0	553.537	1679	4.88125	0.22575	8423.69	17.297	121.6	0
Brazil	211677	136984	143373	20.6694	3551.72	0	21952.8	100644	4160.98	3391.83	421.129	1382.47	0.126	154.09	3651.51	365.581	43.1315	37283.2	352.469	121.009	24824.7	70.7103	11.3486	618.246	70.7945	2131.15	64.9925
British Indian Ocean Territories	82.1065	0	0	0	0	0	52.1065	0	0	0	0	0	0	0	0	0	0	0	0	0	0	0	0	0	30	0	0
British Virgin Islands	43.7125	1119.57	0	0	0	0	23.8365	6.285	0	0.1	0	0	0	0.0375	0	0	0	5.375	0	14.4635	0	0	0	0	0	1113.18	0
Brunei Darussalam	1648.67	7359.35	0	1368.79	85.6211	0.5	18.5725	3021.84	0	0.1	2.15	2411.4	0	1.03775	0	0	26.5771	1510.77	162.339	0	0	0	269.899	0	3.43525	111.66	13.3212
Bulgaria	87794.8	17193	48.584	5.9375	1523.24	0	4017.11	5477.71	3643.74	5423.15	12470.3	258.418	14.5571	840.428	0.5	0	271.784	4563.87	0	15149	1881.84	170.218	8.30625	48669.3	55.8676	490.024	3.91134
Burkina Faso	3696.35	2716.84	0	0	29.2127	0	51.7694	340.254	0	254.159	0	38.513	0	138.915	0	839.237	0	2637.22	0	0	8.00675	0	0	0	0	2075.9	0
Burundi	488.411	1895.16	0	0	0.294226	0	462.5	0	0	0.079	0	0	0	0	0	0	0	7.4895	0	0	0	0	2.83325	0	18.1275	1892.25	0
Ivory Coast	81968.6	9772.19	2.74625	0	5588.72	0	487.797	1761.46	1161.31	6222.98	264.829	46.3393	0	166.546	0.4975	330.829	0	75022	0.29675	14.937	231.686	0	0.41675	17.0134	72.665	347.408	0.292626
Cabo Verde	8665.62	1677.48	6.375	0	244.748	0	994.487	373.429	0	150.058	4.125	0	0	25.8101	6.111	0	15.85	7362.24	0	0	663.341	0	0	0	5.875	490.651	0
Cambodia	762.982	6653.67	0	10.6192	0	0	614.85	291.927	0	1.98572	4.014	6.01775	0	0.5425	0	0	116.063	5.5125	0	0	0	0	4026.1	22	0	297.918	2019.1
Cameroon	3897.68	2985.52	0	25.1045	420.197	0	663.377	638.291	68.1505	305.878	2.40003	188.74	0	5.8555	0	0	0	2307.76	0	0	26.7391	0	0	498.092	0	1730.89	1.71925
Canada	235874	1.64203e+06	260.627	3672.41	7786.21	0	0	48953.3	967.061	2938.95	490.465	7336.82	91.0018	782.691	212872	346.888	989.979	7369.36	86.4299	3117.24	12061.5	3.65176	2986.98	1518.56	245.138	1.56256e+06	469.545
Cayman Is.	5.8125	2089.64	0	0	0	0	1.93025	0	0	0	0	0	0	0.721	0	0	0	0	0	0	0	0	0	0	3.16125	2089.64	0
Central African Republic	443.395	418.824	0	0	50.7878	0	176.044	24	0	16.4834	24.148	0	2.5	148.849	0	0	0	37.4877	0	3.5775	116.573	0	0	0	0	261.768	0
Chad	408.307	661.579	0	0	24.056	0	362.5	356.87	2.4765	21.383	2.475	24	0	0	0	0	0	19.2755	0	0	0	0	0	0	0	256.849	0
Chile	34239.3	15166.1	7963.22	19.6	2054.1	0	22746.1	8383.97	257.694	471.89	145.517	597.201	0	29.068	532.678	8.2125	0	684.963	42.0605	39.07	346.127	0	16.2685	35.5194	0.909	5023.92	7.35175
China	479737	4.28664e+06	0.5	5410.19	1205.7	23426.1	413797	0	211.165	491.028	246.792	18921.3	0	95.8513	350.175	6.3015	38970.1	307.686	1439.25	218.791	296.039	0	3.61522e+06	47.3468	1064.72	54565.7	590086
Hong Kong	6426.96	520657	0.125	12175.9	996.897	0	1351.08	462519	246.966	706.663	808.929	1198.14	0	316.362	36.6957	0.3375	294.202	2154.5	3548.7	1.725	53.6948	0.9075	5574.69	10.2429	454.96	33903.4	729.48
Macao	169.168	48094.4	0	244.821	3.445	0	130.522	45817.2	0	5.86942	0	5.55025	0	13.5653	0	0	3.8255	17.8098	61.5525	0	0	0	233.097	0	0	1726.3	0
Christmas Islands	0	85.8895	0	81.3535	0	0	0	0	0	0	0	0	0	0	0	0	0	0	0	0	0	0	0	0	0	4.536	0
Cocos Islands	0	0.375	0	0.375	0	0	0	0	0	0	0	0	0	0	0	0	0	0	0	0	0	0	0	0	0	0	0
Colombia	118748	44743.5	246.662	0.578	2165.95	0	108741	27419.5	32.4645	3450.31	80.5386	401.507	0	1.00859	4818.81	61.1355	160.583	1698.7	0	41.3759	288.573	0	0.732162	733.159	0	13149.8	0
Comoros	94.3145	923.55	22.575	0	53.942	0	0	55.33	0	429.17	0	431.916	0	1.52625	0.18	0.05	0	16.0413	0.2875	0	2.12175	0	0	0	0	4.725	0
Congo	9207.51	3038.01	11.477	0	1944.64	0	823.737	2007.94	28.5	473.334	6.6035	30.6175	0	20.1949	0	7.85725	0	6358.76	0	5.875	0	0	5.635	21.1895	7.175	491.937	0.054
Cook Is.	0.225	129.338	0	0.45625	0.225	0	0	0	0	0	0	0	0	0	0	0	0	0	128.882	0	0	0	0	0	0	0	0
Costa Rica	8634.55	20467.9	3914.43	0.075	16.7058	0	3452.77	15476.9	9.53921	35.5453	6.66676	14.5577	0	9.91093	1136.64	0	0	96.0022	0	1.12475	46.5256	0	46.6868	0.267	0.03425	4838.01	0
Croatia	53356.2	17177.2	172.446	53.9425	4375.21	0	2079.37	4118.15	5465.7	1409.94	5368.97	131.995	0	14494.4	23.2322	108.957	0	19660.7	0.401	3663.75	5830.23	19.1805	0.2025	3335.93	54.0823	166.654	0
Cuba	91254.1	68211.9	614.62	0	861.444	0	70656.3	49965.4	1.83	222.522	1.1	2.475	0	14.6624	1513.01	0	18.8483	17561	0	2	2131.38	0	0	0	11.0995	15888.3	0
Curazao	1909.27	416.741	0	0	4.80775	0	1.359	26.25	0	0	0	0	0	0	0	0	0	1903.1	0	0	0	0	0	0	0	390.491	0
Cyprus	21468.5	4010.81	530.364	1.725	3677.87	0	1116.78	85.5741	1062.81	509.179	1451.35	41.9428	0.3	366.783	62.5652	0	8.83125	9548.29	5.2	982.663	1948.16	59.5312	11.4866	3511.06	152.141	343.667	1.06085
Czechia	354828	130802	22.2495	18.1469	26619.5	3.62875	6102.97	5950.49	2011.06	39226.5	120025	366.63	0.0215	24815.5	23.146	4865.04	215.411	94981	51.5613	73982.3	82393.1	0.33375	202.948	2906.1	265.941	367.084	214.361
North Korea	48.9573	7610.56	0	0	0	0	48.76	6839.68	0	0.5205	0.19725	35.97	0	0	0	0	0	0	0	0	0	0	21.3388	0	0	713.05	0
Dem. Rep. Congo	9848.1	7480.46	62.675	150	2388.81	0	1048.8	5932.11	55.525	6.5	0.175	10.5813	0	0.605	0	0	0	6329.32	0	0	0	0	0	0	17.717	1325.74	0
Denmark	229453	91005.3	0.039	12.627	24910.8	0	562.491	3188.45	698.91	21786.6	84538.1	325.551	1.05772	19711.2	9.10109	78.6799	27.8927	82340.7	3.83567	9980.69	62826.3	5.30493	596.33	2742.09	4544.94	1540.12	26.5582
Djibouti	2942.07	9796.96	0	0	0	0	737.5	456.394	31.0087	96.3295	0.875	0	0	4.0035	0	0	0	14.724	0	0	0	0	0	2184.97	0	9213.23	0
Dominica	911.988	378.841	0	0	0	0	202.264	125.936	0	64.4819	0	0.92525	0	0	0	0	22.5487	645.591	0	0	0	0	0	0	41.5847	187.498	0
Dominican Rep.	21653.5	39010.5	65.2232	2.38425	381.826	0	13069.5	6361.07	30.7111	15.2814	1064.11	59.5387	0	6.71724	87.8402	136.602	0	6300.44	0	1.025	553.963	0	14.9153	3.55075	536.683	31972.6	0
Ecuador	22802.7	12594.7	43.6264	1.26625	199.767	0	22113.2	11451.7	0.085	14.7525	48.5501	28.5252	0	0.5395	335.269	0	12.2573	45.68	0	0	12.2338	0	0	0	3.8125	1086.17	0
Egypt	229622	316222	91.7242	153779	2355.9	0	65856	24793.9	0	111561	5174.61	16260.6	0	818.913	3432.87	545.899	2284.74	58476.1	0	1761.93	1445.07	10213.7	135.454	32985.5	45624.2	8247.45	0
El Salvador	10608.2	4883.78	0.69	0.1025	2.9	0	391.793	1188.49	0.198	5.587	2.0456	12.4822	0	0.19225	9934.98	19.1875	0	238	0	1.7095	348.259	0	0.1385	16.7482	0	3328.52	0
Eq. Guinea	404.247	330.249	0	0	100.06	0	0	38.15	0	84.0015	0.8225	0	0	1.8525	0	16.3257	0	284.2	0	0	195.577	0	0	0.98575	0	12.5207	0
Eritrea	3306.33	2494.73	0	0	0	0	198.4	52.02	97.1095	0	0	580.25	0	4.13475	0	0	0	105.464	0	0	0	0	5	2812.25	186.083	1760.35	0
Estonia	22748.4	8880.85	2.80225	0.23325	989.022	0	225.219	592.489	179.614	798.605	3064.27	688.852	0	936.045	4.99725	686.475	0	8730.28	0	7763	6352.38	0	1.62107	343.945	2.3895	266.528	0.52225
Ethiopia	10444.6	33636	1.3595	27.5	1198.06	0	2455.53	41.3363	56.7022	2.59825	11.45	66.6299	0	4763.33	0	0	0	84.2666	0	0	1.28425	0	8.0505	1930.65	0	33431.9	0
Falkland Islands (Malvinas)	113.596	0	0	0	0	0	0	0	0	0	0	0	0	0	0	0	0	1.65825	0	0	0	0	0	0	111.938	0	0
Micronesia	0	58.671	0	4.015	0	0	0	0	0	0	0	0	0	0	0	0	0	0	7.5	0	0	0	0.68	0	0	46.476	0
Fiji	1515.76	14677.6	0	4638.69	247.707	0	1254.25	1464.67	0	69.6	0.3095	105.782	0	1.53725	0	0	10.8875	0	8013.87	0	0.081	0	134.167	1.0625	0	246.158	4.62
Finland	71431.5	46199.5	8.42575	18.2082	12046.4	0	33.301	1247.36	243.415	1752.77	13190	623.651	0.06	1990.41	29.42	223.098	0.126	37065.7	195.953	5768.7	40645.7	3.254	101.271	739.714	332.956	1344.73	26.5039
Former Sudan	43697.2	35164.7	0	106.395	1915.56	0	10207	5739.55	4439.52	1055.15	73.425	8873.39	0	7620.83	0	0	0	3424.09	0	0	0	2185.74	12.3625	13380.2	4890.41	14938.4	0
France	1.28942e+06	828534	8185.77	6035.02	592818	23.8423	28508	40575.6	7746.32	0	45963.1	19194.8	7.41499	106786	3593.19	178527	497.098	255514	798.389	48802.6	713757	61.7851	21356.8	12327.6	7807.82	18342.5	728.047
Fr. Polynesia	299.327	3983.71	0.15225	290.565	261.531	0	2.86675	197.24	0.1295	352.312	0.04025	0.005	0	0.146	6.5595	0	0	27.002	1119.84	0.1265	6.21475	0	0.56975	0.9035	0	2016.83	0
French South Antarctic Territories	9.8125	0	0	0	0	0	0	0	0	0	0	0	0	0	0	0	0	9.8125	0	0	0	0	0	0	0	0	0
Gabon	4590.86	1312.86	0.3125	0	531.06	0	0	537.276	0	709.216	6.02525	0	0	0	0	26.0375	0	4027.43	0	0	15.5551	0	25.56	0	0	25.255	0
Gambia	19975.8	319.491	0	0	161.358	0	31.215	219.497	15.8138	13.3603	407.285	16.9593	0	12.4987	0	0	0	19259.5	0	4.79375	4.54025	0	0.766	77	22.1376	48.5545	0
Georgia	32027.2	4218.95	0	0	298.239	0	778.289	2006.19	1972.51	73.0642	411.165	35.3002	332.924	7.01775	34.5	0	18.5	1416.3	0	39.2512	5.5	50.0149	0.2465	28641	0	126.135	0
Germany	2.50566e+06	1.4918e+06	4004.26	13914.9	402994	6.59	19983.5	51621.1	68994.3	303834	0	7264.82	53.0667	390819	442.092	14417.5	230.12	1.4539e+06	8756.67	155089	997514	634.495	27687.9	56355.2	6736.4	11724.7	490.568
Ghana	6419.2	1911.63	0	0	575.484	0	3876.62	1449.98	213.414	112.362	32.5655	12.5595	0	13.765	0	4.23	0	1887.28	0	0	5.97125	0	0	4.049	25.1993	117.344	0
Gibraltar	672.895	1800.34	0	0	4.8375	0	15.705	0	0	0	0	0	0	0	0	0	0	645.686	0	0	1800.34	0	0	0	6.66625	0	0
Greece	127474	97414.9	695.816	346.404	15967.7	0	15019.8	3477.55	49307.3	35678.9	21881.1	1442.07	15.4667	13503.5	3337.8	26.3298	71.7221	34301.2	0	6136.76	3307.01	132.823	21.9377	14711.7	1672.55	3833.67	0
Greenland	86.2454	38.9348	0	0	42.8657	0	10.8095	3.01025	0	3.49625	4.09275	0	0	6.61625	0	0.103	0	19.1054	0	2.548	32.0502	0	0.378	0.10475	0	0	0
Grenada	1643.58	330.165	0	0	5.35369	0	235.678	39.7525	0	0.42775	0	0	0	0	0	0	0	1377.35	0	0	0	0	0	0	25.1956	289.985	0
Guam	0.175	225.171	0	0.295	0	0	0	0	0	0	0	0	0	0	0	0	0	0.175	204.709	0	0	0	20.167	0	0	0	0
Guatemala	26043.7	18255.4	541.323	4.92853	698.916	0	5645.79	5315.82	28.4033	0.02925	85.9836	158.686	0	18.7027	18350.2	14.0915	0	688.601	0	0	208.946	0	0.21625	0.02975	0.125	12538.4	0
Guinea	32152.5	1806.71	0	0	638.086	0	114.083	465.662	232.785	394.738	435.719	3.46625	0	158.634	0	13.649	0	30521.3	0	3.375	28.1786	0	1.92175	264.781	2.83125	679.963	0
Guinea-Bissau	3301.23	378.95	0	0	6.875	0	0	6.825	0	17.125	0	0	0	0.75	0	0	0	3293.61	0	0	0	0	0	0	0	355	0
Guyana	16196	3776.57	0	0	5.5	0	2797.65	1801.87	0	1.325	0	66.5385	0	0	995.348	0	0	12311.2	0	0	0	0	0	0	86.3155	1906.84	0
Haiti	7092.25	33245.8	516.634	0	49.7353	0	1413.73	8068.34	0	1.87775	1.675	0	0	0	252.241	0	0	4846.9	0	0	2445.45	0	1.89375	0	11.33	22711.2	17.0113
Honduras	9675.42	6864.37	54.68	0	280.098	0	1090.06	1286.13	1.96825	74.3334	1.125	1.09675	0	3.29725	415.556	0	0	7816.3	0	0	173.732	0	16.405	0	14.301	5310.7	0
Hungary	80037.7	38113.8	16.8253	0	4839.1	5.5	2000.66	3141.88	895.216	13490.7	25060.4	194.122	0	7534.13	1.55	470.947	41.6	24421.7	0.8	12064.1	16112.5	249.474	12.3228	3052.12	279.545	4258.94	7.28325
Iceland	6526.66	4223.92	0.451	0.575	915.198	0	116.325	81.6077	68.229	622.703	111.823	22.8242	0	100.879	1.732	9.91475	0	5084.89	0	38.02	1881.39	0.17875	12.4281	16.4243	130.816	1528.53	5.62383
India	1.69926e+06	565745	0	313837	135.805	0	1.20031e+06	58583.1	8763.15	43233.2	387.133	0	287.385	110.049	3432.43	0	488281	257.612	495.327	47.1154	267.567	110	2348.86	5739.32	160.152	138157	59.8757
Indonesia	54258.6	423189	0	16459.6	314.056	0	17454.8	353725	2227.46	233.198	3482.55	14477.2	0	4.112	2.3	0.11	23019	9660.8	1880.93	38	10.0064	0	15500.4	34.6652	248.266	12749.7	5925.63
Iran	9347.55	8807.51	0	0	0	0	5164.86	4013.44	123.574	10.0625	81.6859	2912.46	0	12.4563	0	0	67.5805	952.503	0	0	22.3156	70.3775	1722.03	2963.14	34.948	3.63025	0
Iraq	415367	33319.6	0	0	247.965	0	22.621	5340.71	24040.9	1011.24	143.445	2875.33	173045	15.4992	0	0.24	62.0087	9823.58	0	45.4693	15.7	122098	0	109837	25.5	35.691	0
Ireland	142578	60025	9.04869	142.146	15657.9	0	13354	944.471	220.051	17247.2	4127.75	171.561	0	4876.54	1089.44	110.832	12.9834	56682.4	260.243	1631.2	36362.5	0	509.337	1266.99	43759	4166.91	0.5125
Israel	63864.6	26908.9	1300.42	1147.77	9617.68	0	8619.39	4960.96	3440.36	5621.17	2153.87	1349.39	0	545.326	1130.97	0	6.86075	28381.4	17.5483	265.575	1002.13	0	6063.25	7405.86	4437.23	3300.78	5.5735
Italy	634120	891823	12550	4840.66	80273.9	0	71492.8	62698.4	106376	487834	163765	4052.11	2.375	0	7585.48	5122.66	196.316	202875	78.0448	19542.6	190717	1534.85	10127.6	12730.4	56448.7	24108.6	991.619
Jamaica	18903.1	9459.34	6.86026	2.61	467.384	0	3422.02	1375.91	0	55.5425	2.82837	2.5	0	0.11925	0.5585	0	0	14996.2	24.0933	0	0.514867	0	10	0	7.17675	7988.17	0
Japan	86488.6	1.38184e+06	365.749	16343	1433.41	0.37075	25485.7	1.00788e+06	1467.36	1201.58	114.772	1550.07	0.6955	953.463	36894	35.6605	12432.7	6833.74	47024.9	155.723	518.752	0	63781.3	593.143	1189.48	234629	7443.86
Jordan	47319.8	31797.8	469.87	5558.69	1496.33	0	6599.55	4375.72	15307.6	3001.81	237.63	1626.44	0.738558	12.0101	430.299	209.613	10	3470.63	10.2927	138.642	363.721	18143.8	709.058	14624.4	1476.29	844.5	0
Kazakhstan	4225.18	21294.9	0.205	0	140.294	0	23.6275	21020.3	31.9995	7.36146	688.109	55.1501	952.12	19.7944	0.04	5.2375	0.95775	883.861	0	1102.69	110.732	0	1.42661	389.413	18.8342	67.8692	0
Kenya	10798.7	15494	0	157.874	302.458	0	4077.93	2160.19	422.005	103.616	304.6	211.746	0	2797.54	0	0	76.584	357.017	5.375	0	12.1263	0	2.5985	2841.7	40.8286	12418.5	0
Kiribati	5.5	206.009	0	203.832	0	0	5.5	1.08909	0	0	0	0.78	0	0	0	0	0	0	0	0	0	0	0	0	0	0.308	0
Kuwait	46655.6	109632	37.0423	3063.66	1479.8	0	911.72	9940.3	60201.3	2277.19	2803.67	26770.1	1656.13	82.0033	865.089	225.339	268.817	5337.61	174.216	304.506	919.736	26533.3	328.062	5367.54	783.092	5944.26	13.6908
Kyrgyzstan	387.953	3325.65	0	0	0	0	31.9595	3313.8	0	0.127494	157.821	0.12375	0	0.125	0	0	0	76.9757	0	9.34891	0	0	0	111.723	0	11.6015	0
Laos	73.58	5034.64	0	0.8625	0	0	58.75	858.203	0	0	0	0	0	0	0	0	14.83	0	0	0	0	0	1932.12	0	0	17.4375	2226.01
Latvia	33029.9	9991.87	0	0	2708.41	0	7.62575	359.292	125.117	746.212	1129.22	119.578	0	2478.9	0	0	0	16495.1	0	8935.89	8628.07	0	0	1274.48	0.324783	13.5947	0
Lebanon	79784.2	71274.7	547.372	3986.63	4758.94	0	7712.81	6041.79	56420.1	2327.43	391.099	843.369	2.26038	149.77	2946.71	23.1443	8.78	19019	0	23.1507	138.434	38458.8	50.1587	4278.72	1463.6	1445.77	20.9281
Liberia	7767.77	2020.36	0	0	134.25	0	471.891	304.106	85.051	49.9808	13.2218	2.8355	0	0	0	104.882	0	6761.14	0	0	312.062	0	0	222.563	59.827	1266.33	0
Libya	12072.4	24709.1	0	6	88.4483	0	176.546	405.485	21101.9	1644.47	0.05	1260.7	0	159.78	16.5	307.013	0	8455	0	7.04525	57.646	451.55	0.966	2402.73	7.7625	231.898	0
Lithuania	120921	22429.3	2.3775	0	3249.58	0	18.3617	1014.81	107.533	1395.49	3732.15	1123.53	0	3258.58	0	52.7869	17.113	82913.1	0	27275.6	18713.9	0	0	282.215	118.884	13.7341	60.3317
Madagascar	435.316	1035.21	0	0	10.8265	0	301.17	44.9478	37.2163	63.1317	0.0465	41.1703	0	69.4592	0	0	0	2.67832	0	0	11.1875	0	0.5025	38.4852	12.65	835.583	1.4695
Malawi	874.325	2090.67	0	5.375	0	0	272.487	0.8005	0	0	0	3.60253	0	557.207	0	0	0	29.7495	0	0	0	7	0	0	7.88125	2080.89	0
Malaysia	109320	812139	0	59610.2	2201.71	2.91625	5531.17	404816	983.656	1302.43	2821.6	222784	8.84441	30.0362	67.9821	0	36731.6	58728	12531.1	9.2305	22.7809	7.3885	84004.4	2566.8	613.222	17965.6	8119.22
Maldives	572.095	15635	0	1070.37	87.7736	0	0	884.815	31.3355	26.2011	160.653	12984.5	0	251.302	0	0	0	47.063	0	0	5.6505	0	622.109	25.3037	0	10.0312	0
Mali	13576.5	3370.41	0	16.45	204.023	0	181.852	855.16	2.97375	1558.06	22.0033	712.9	0	0	0	2856.63	0	10290.4	0	21.6	86.6347	0	15.7455	0	0	122.485	0
Malta	14469	2293.18	0	5.75	2512.96	0	207.092	153.504	104.248	948.845	12.2621	6.12857	0	4357.16	0	1.2375	0	6612.87	9.34451	6.89457	1049.47	0	3.17226	90.1096	668.381	12.7167	0
Marshall Is.	6.051	57.4898	0	4.18775	0	0	0	0	0	0	0	0	0	0	0	0	0	1.051	0	0	0	0	0	5	0	53.302	0
Mauritania	72868.3	1762.3	0	11.875	1394.6	0	193.75	225.899	0.9425	463.497	409.297	0	0	15.12	0	13072.9	0	57781.7	0	0	490.794	0	2.7125	0.92375	0	566.581	0
Mauritius	2368.18	28988.1	0	8868.34	200.393	0	1387.2	2355.51	381.308	125.953	3.33904	16970.9	1.75	8.62266	0.1105	0.23175	270.556	429.844	139.295	2.22	27.4855	0	66.7328	58.4927	5.42081	50.1229	2.377
Mexico	48048.5	392340	2687.95	1464.91	1131.01	0	43935.5	5256.29	85.497	30.7785	13.6682	334.408	0.201	9.74078	0	90.5713	80.5288	60.1939	1.75775	25.3235	461.538	0	116.002	9.55733	4.23725	384569	20.2149
Mongolia	114.278	56234	0	0	5.73	0	3.795	56196.3	0.58325	10.5	28.4421	16.0513	0	5.83675	0	0.54325	0	45.95	0	21.7995	0	0	0	2.18183	0	10.5595	0
Montenegro	2623.66	691.559	0	0	51.2394	0	132.764	199.158	93.99	288.745	521.089	19.2578	0	523.641	0.05025	2.4295	0	874.422	0	86.7797	67.6303	0	0.18125	431.248	0	22.5975	0
Montserrat	11.2856	80.1785	0	0	0	0	10.9358	0	2.75	0	0	0	0	0	0	0	0	0	0	0	0	0	0	0	0.34975	77.4285	0
Morocco	72948.3	19460.8	308.411	0	825.411	0	26623.8	2529.51	2952.6	6859.64	163.022	35.8767	0	99.2488	451.116	0	46.7585	25327.1	0	41.1315	6620.5	625.23	3.97655	2.06023	18435	458.679	0
Mozambique	1528.54	4279.64	0	36.172	19.3412	0	1358.19	1559.07	0.2195	79.7313	0.233	591.374	0	37.1927	0	0	0	91.9866	0	6.89725	21.5139	0	0.2285	4.6775	10.021	1990.8	0.53325
Myanmar	1210.28	7030.17	0	88.7694	0	0	1117.31	4847.85	6	48.2118	0	885.993	0	2.82075	0	0	0	90.0017	0	0	0	0	767.798	0.15	0	380.763	4.78338
Nauru	0	102.457	0	98.207	0	0	0	0	0	0	0	0	0	0	0	0	0	0	0	0	0	0	0	0	0	4.25	0
Nepal	11515.9	142264	0	6985.14	0.14575	0	8562.25	5413.97	0.2635	388.681	0.175	127362	0	227.5	0	0	1767.61	0	0	0	0.186	0	39.6041	958.19	0	2074.46	0
Netherlands	1.90974e+06	1.29916e+06	3447.15	5481.17	674486	1.82318	9705.11	47626.1	29636.9	285211	1.06273e+06	5351.68	19.761	44205	902.993	16832.2	1716.99	0	8104.1	71935	476180	39.2485	418191	12488.8	11234.6	23047	326.78
Netherlands Antilles	7711.47	3140.94	0	5.375	3.03325	0	87.1078	12.9128	0	138.224	0.425	1.8245	0	0.7715	0	0	0	7620.13	0	0	4.87075	0	1.067	0	0	2976.66	0
New Caledonia	1813.83	2339.21	9.46025	502.211	596.345	0	1164.44	317.017	0.443	742.489	1.89646	0.948	0	3.0347	0.074	0	0	21.5134	588.655	15.4428	11.509	0	5.92794	1.621	0	156.714	13.2978
New Zealand	6647.66	21641.7	0.101661	8534.14	210.221	0	5575.05	7342.85	36.1325	28.8858	58.9668	1049.6	0.574567	80.4866	30.974	0.38575	138.061	266.405	0	57.1202	304.288	0	528.965	217.435	11.8799	3558.07	258.778
Nicaragua	7028.81	6103.36	247.655	0	23	0	2346.57	1327.27	0.22975	26.5355	0.75	0.20025	0	143.305	222.202	0	0	4045.33	0	0	27.8164	0	0.25275	0	0	4721.06	0
Niger	1397.47	3556.13	0	0	48.125	0	569.556	891.083	0	431.759	7.3225	71.75	51.8875	171.729	0	358.119	0	190.481	0	0	0.50625	0	0	0.25	0	2160.98	0.04625
Nigeria	855.803	3135.61	0	38.9476	261.726	0	0	469.382	20.6333	154.744	76.263	307.001	0	65.7363	0	9.375	0	327.745	0	0	0.83475	0	5.92575	0.975	113.982	2138.14	0
Niue	0	7.314	0	0	0	0	0	0	0	0	0	0	0	0	0	0	0	0	7.314	0	0	0	0	0	0	0	0
Norfolk Islands	0	35.4817	0	22.1247	0	0	0	5.3865	0	0	0	0	0	0	0	0	0	0	7.9705	0	0	0	0	0	0	0	0
N. Mariana Is.	0	22.839	0	0	0	0	0	0	0	0	0	0	0	0	0	0	0	0	22.385	0	0	0	0.454	0	0	0	0
Norway	59659.2	94017.1	77.083	796.731	7179.84	31.6133	941.958	2133.22	470.075	42384.5	3620.52	289.27	14.4232	5218.43	160.589	196.067	5.46025	27447.3	159.57	4097.04	43065	2.9715	497.937	1328.26	9337.66	4062.76	158.004
Oman	12904.8	34165.4	0	688.9	3318.73	0	207.934	4783.39	10743.4	1692.34	1400.54	15397.5	1473.37	177.431	0	0	93.7717	1473.12	47.5339	195.173	140.282	3235.05	121.7	1326.08	3.59739	549.533	0.8515
Taiwan	16888.4	208572	702.898	13291.9	390.414	12.51	12765.2	63857.7	297.866	16.0225	21.9655	319.147	0.46975	15.7457	71.8187	0.02875	2023.42	507.623	1981.66	50.8234	1115.56	0	18949.2	7.88577	317.531	97032.8	11710.3
Pakistan	156471	360360	11.4825	106250	235.292	0	118504	76377.7	164.13	11905.7	565.499	140138	1447.13	98.3096	963.002	0	29077.5	4025.33	578.732	5.45	71.8005	193.923	2884.05	1331.3	12.4213	21888.1	101.298
Palau	0	336.225	0	0	0	0	0	0.20775	0	0	0	0.35625	0	0	0	0	0	0	0	0	0	0	1.15475	0	0	334.506	0
Panama	14918.5	9319.51	209.958	0	99.696	0	7906.57	3073.43	0	0.312278	203.153	1.7875	0	0.652437	0.1975	0.306	69.6527	6375.86	0	31.3795	350.566	0	0	6.717	14.355	5893.06	0.35175
Papua New Guinea	35.3428	1852.17	0	1445.23	28.2115	0	0	179.045	0	0.39375	0	0	0	0.00625	0	0	0	7.125	214.4	0	0	0	0	0	0	0	13.105
Paraguay	2777.07	1544.89	2638.86	0	0	0	137.992	1498.93	0	0.3045	0.2135	3.5675	0	0.00175	0	0	0	0	0	0	11.8536	0	0	0	0	30.2314	0
Peru	38053.9	24193.2	193.86	2.885	74.0569	0	35776.7	2504.1	6.96325	0.851225	11.5352	2.07975	0	30.9592	1939.8	5.3	0	13.4682	5.59622	0	39.6997	0	0	7.2947	1	21631	0
Philippines	33197.7	125566	0	13530.2	506.53	0	13989.6	65453.2	175.77	151.232	3788.6	5440.81	3.125	32.7087	142.75	0	8036.27	6465.09	855.858	0	228.175	0	11677.5	121.196	111.791	25304.4	2748.71
Pitcairn	2.775	0	0	0	0	0	0	0	0	0	2.775	0	0	0	0	0	0	0	0	0	0	0	0	0	0	0	0
Bolivia	1274.9	2016.52	356.78	0	0	0	895.019	17.6912	1.838	0	19.2893	1.0995	0	2.36271	0	0	0	1.12525	0	0.3205	0.6495	0	0	0	0	1995.25	0
Poland	301798	164202	43.741	20.1155	22450.3	0	1489.54	12034.7	2832.3	35765.6	86576.7	1780.66	9.0375	30955.7	81.8065	6958.4	174.006	144811	0	0	110594	115.655	635.909	7560.01	571.646	503.704	35.6991
Portugal	109733	537018	7168.8	339.383	20038.2	0	11932.5	6666.7	571.36	164579	13105.6	1790.68	0	696.123	4881.15	898.786	251.065	43500.5	0	543.286	280146	0	79142.9	1060.26	5656.67	3782.09	0
Qatar	15051	61998.6	6.8725	4816.44	1770.41	0	963.29	6103.11	15368.4	942.954	38.398	31752	379.086	197.304	124.497	243.234	1300.7	3589.83	46.0784	125.79	747.846	5219.22	686.157	1023.5	68.8171	1500.84	34.8092
South Korea	12830.8	673976	0.025	14352.5	164.33	0.067	4471.91	453699	6.94246	183.875	24.4953	937.413	0	39.6444	197.833	2.2645	7541.23	184.805	322.973	146.625	11.1809	0	150148	18.0677	39.5135	22117.6	32196.8
Moldova	31191.1	2939.92	0	0	220.722	0	13.2285	1305.49	337.087	284.375	1924.97	15.6207	19.9712	140.215	1.0665	0.24575	0	1424.44	0	15973	574.949	501.549	0.336783	10970.1	1.635	422.059	0
Romania	157088	49344.6	86.905	7.6	9332.15	0	306.972	9822.54	14222.2	15557.5	21041.3	332.367	34.567	11215.6	0	24.6505	2.9445	31554.2	0	28133.7	9178.5	5274.85	1.85725	50050.1	29.679	222.026	0
Russia	872049	602225	7.94025	161.678	73545.3	0	5041.96	356692	157750	31448.6	24011.8	17010.5	24925	3473.75	1267.23	30432.3	1291.41	283542	25	145683	29053.6	4061.97	152.396	272497	2266.73	8859.25	1072.31
Rwanda	1477.2	1459.07	0	3.425	0	0	121.288	6.54223	0	1.604	0	0	0	61.1397	0	0	0	0.275	0	0	0	1294.5	0	0	0	1447.5	0
St-Bartholemy	0	112.039	0	0	0	0	0	0	0	112.039	0	0	0	0	0	0	0	0	0	0	0	0	0	0	0	0	0
Saint Helena	1.94575	173.266	0	0	0	0	0	0	0	0	0	168.617	0	0	0	0	0	0	0	0	0	0	0	0	1.94575	4.64925	0
St. Kitts and Nevis	591.53	1483.56	0	0	0	0	32.7373	5.0475	0	0	0	0	0	0	1.47625	0	0	508.664	0	0	0	0	1.51525	0	48.652	1476.99	0
Saint Lucia	2559.84	3064.45	0	0	6.2225	0	1223.5	61.9353	0.25175	1.47357	0.4375	0.6675	0	0.36975	0	0	0	1097.42	0	0	0	0	0	0	231.899	3000.12	0
St-Martin	309.01	318.929	0	0	5.1435	0	0	0	0	106.212	0	0	0	0.1225	0	0	0	303.745	0	0	0	0	0	0	0	212.717	0
St. Pierre and Miquelon	272.253	52.0337	0	0	0	0	272.253	0	0	52.0337	0	0	0	0	0	0	0	0	0	0	0	0	0	0	0	0	0
St. Vin. and Gren.	1499.2	649.471	0	0	6.1195	0	587.606	75.2225	0	0.15	0	0.665	0	0	1.58875	0	0	867.379	0	0	0	0	0	0	36.505	573.434	0
Samoa	0.618	607.728	0	28.1883	0.618	0	0	9.47603	0	0	0	0	0	0	0	0	0	0	450.909	0	0	0	0	0	0	119.155	0
San Marino	7.525	8.77475	0	0	0	0	0	0	0	0	0	0	0	0	0	0	0	7.1375	0	0	0	0	0	0.3875	0	8.77475	0
Sao Tome and Principe	497.459	33.0938	0	0	189.08	0	0	16.2688	0	16.5	12.95	0.325	0	5.125	0	0	0	290.304	0	0	0	0	0	0	0	0	0
Saudi Arabia	235502	364405	189.975	40600.4	7275.95	0	10856	37678.2	234290	4771.78	2999.85	32264.2	446.119	1226.65	1210.85	1401.13	1367.9	21487.4	154.931	3001.27	6019.96	111141	931.431	70003.5	2894.6	7693.87	0
Senegal	166704	19479	8.6855	0	11939.1	0	1087.47	6564.03	190.454	6840.89	535.319	3957.4	0	161.451	0	2278.76	0	148033	0	0	1280.86	0	35.1569	2651.83	8.35	608.66	1.57311
Serbia	21365.5	6493.77	223.634	1.35	1403.04	0	563.365	2416.29	1925.74	702.399	2024.92	175.398	7.115	1166.02	1.88925	8.02825	1	8250	0	2420.76	1235.1	105.372	0.867	5180.07	10.3125	35.9507	0.672
Serbia and Montenegro	13175.7	2073.44	57.034	37.5	169.528	0	410.379	276.546	10.051	197.279	824.87	8.45	0	637.489	0	0	0	4368.55	0	795.572	196.224	0	0	5902.2	10.116	1347.39	0
Seychelles	1885.05	2944.16	0	306.303	305.273	0	5.6895	330.167	372.121	86.534	3.60775	1450.87	0	82.7858	0.09775	0	0	1255.31	392.795	0	1.2395	0	2.85725	230.804	1.483	1.27975	0
Sierra Leone	10998.5	1739.53	0	0	179.988	0	523.612	2.60766	191.188	56.1257	15.6495	1	0	419.714	0	0.3185	0	9530.54	0	0	0	0	0	318.25	10.3927	1488.61	0
Singapore	20925	219285	5.478	29055	1489.49	1.765	1679.66	114143	89.7781	261.04	109.8	26165	3.555	144.663	962.913	6.1475	6223.52	9792.79	3944.34	0	64.9866	25	16456.3	136.414	343.761	22565	6540.13
Slovakia	96911.6	30173.5	43.628	7.34475	7519.31	0	1655.77	2977.34	270.089	12025	20765.9	51.2168	0	8102.53	38.6962	2469.53	82.2887	23715.6	1.4715	31796.7	14776.5	35.576	16.6221	572.291	113.814	39.0443	8.87043
Slovenia	56349.2	12461.8	44.5751	25.847	4990.04	0	912.755	1766.53	1193.22	2757.11	4532.9	85.8583	0.108	28830.4	11.4927	504.585	0	11965.7	0	1703.94	6481.98	4.75	3.0305	2222.28	625.643	146.529	1.678
Solomon Is.	0	665.44	0	122.419	0	0	0	324.129	0	0	0	156.25	0	0	0	0	0	0	60.883	0	0	0	0.4675	0	0	1.291	0
Somalia	1491.67	3541.51	0	0	166.2	0	1249.73	585.25	111.515	14.325	0	435.497	0	10.4685	0	0	0	63.494	0	0	0	0	0	1.78125	0	2394.92	0
South Sudan	22.028	1265.69	0	0	0	0	21.999	20.45	0	0	0	0	0	0	0	0	0	0.029	0	0	0	0	0	0	0	1245.24	0
Southern African Customs Union	22488.9	68700.9	695.934	2319.73	3762.79	0	14128	56407.1	534.294	189.049	907.259	2153.37	0	208.26	455.378	16.175	56.1193	881.313	1461.64	617.815	558.342	0	442.776	336.258	423.627	4617.33	17.2329
Spain	808377	1.09805e+06	20832.3	3847.68	80594	0	379670	22522.5	4946.69	646313	15707.1	12507.5	7.8625	8004.22	34013.9	65376.2	255.201	118928	81.1547	5644.75	0	127.804	336354	5193.43	74022.5	71393.2	80.4943
Sri Lanka	53796.4	326105	0	68247.1	90.0462	0	37705.9	24551.4	90.3881	78.0766	604.183	226671	0	2.34825	223.262	0	3730.05	6123.79	0.16	0.25	65.0924	0	1983.99	5175	141.596	4349.44	68.2712
Palestine	2395.57	2489.66	0	40.5735	165.764	0	499.594	88.1073	2240.59	17.432	0	6.66475	0	18.1737	0	0	0	850.512	0	20.2944	22.0087	0	0	841.233	0	74.2917	0
Sudan	14599.5	8916.36	0	38.1058	144.121	0	3447.65	3544.39	2047.65	53.0835	0	153	0	0	0	0	0	2323.78	0	0	0.025	0	0.0335	8683.97	0	3080.06	0
Suriname	14023	1582.45	0	32.7	72.6887	0	786.18	1008.24	0	0	0.55	18.6205	0	6.781	8.30542	0	0	13148.2	0	0	0	0	4.50425	0.24	0.015	518.386	0
Sweden	252104	100532	5.32	840.362	22752.8	0	701.164	2196.61	811.516	10326.9	41831.8	470.773	9.6512	13364.3	176.52	438.826	908.513	151765	412.763	12546	81047	70.4466	1062.24	3995.55	3537.59	3193.78	170.373
Switzerland	134319	134234	113.765	226.437	11565.3	0	1935.58	4158.62	1369.22	48207.2	13592.1	833.927	0.426254	56530.1	722.533	6838.61	42.3913	36099	128.108	2194.14	72786.8	3.2025	2083.86	4345.23	336.9	4320.43	119.497
Syria	21841.9	42600.6	0	5.375	374.875	0	174.633	2461.05	39298.9	181.385	81.4112	115.345	65.7193	14.8265	52.5	0	91.0088	5202.96	0	82.813	43.1148	0	52.2582	15528.5	172.645	443.226	0
Tajikistan	358.859	1025.01	0	0	0	0	0	251.875	0	0	9.75	0	134.898	0	0	0	0	211.863	0	0	0	0	0	2.34875	0	773.138	0
Thailand	416659	204344	0	7758.38	46.1809	372497	9697.57	185806	92.2138	39.6294	1723.67	3496.03	0	24.6943	2.7	0	28295.2	1991.01	1256.76	6.98154	58.1804	0	0	235.349	2138.88	4233.02	1603.46
Macedonia	4091.57	2511.8	0	1.2	49.3555	0	449.757	414.359	552.621	98.8235	113.061	64.4491	0	75.569	1.281	0	0	1494.38	0	164.691	41.4945	46.4143	0	1697.05	0	1338.85	0
Timor-Leste	1.4505	1161.04	0	73.2884	0	0	0	1018.04	0	0	0	0	0	0.48175	0	0	0	0.96875	2.92475	0	0	0	61.875	0	0	4.9085	0
Togo	4275.95	844.581	0	0	608.978	0	51.4375	490.274	6.75192	197.696	7.3	8.042	0	32.6145	0	8	0	2882.33	0	5.56	57.08	0	10.2182	660	19.7295	74.5185	0
Tonga	32.0805	147.985	0	29.3631	1.47475	0	19.7808	0.407	0	0	10.825	0	0	0	0	0	0	0	107.945	0	0	0	0	0	0	10.2695	0
Trinidad and Tobago	42077.4	17351.7	27.9144	1.8485	734.524	0	18256.9	3078.57	4.954	9.31875	0.2	238.936	0	2.08225	731.756	0	16.3285	22063.9	0	0	4.10025	0	11.068	230.963	12.8453	13998.5	4.40521
Tunisia	23491.6	46327.6	0	234.611	2891.52	0	1724.38	4406.18	22297.5	12388.3	104.845	4046.06	6	527.418	994.263	1666.87	10.407	11580.5	0	226.955	2677.38	2545.66	255.61	1134.44	78.3868	21.9058	0
Turkey	210872	83122.8	1587.42	7286.67	898.727	0	177822	14902.8	5823.1	3334.27	3916.46	4378.65	781.04	505.056	6993.24	404.227	75.846	11548.5	0	215.863	628.782	5038.78	35446.6	0	1085.77	11322	0
Turkmenistan	17089.5	6.827	0	0	0	0	6.011	6	0	0.3	0	0	16220.8	0	0	0	0	250.183	0	11.5505	0	0	0	601.034	0	0.527	0
Turks and Caicos Is.	6.88	193.005	0	0	0	0	6.834	0	0	0	0	0	0	0.046	0	0	0	0	0	0	0	0	0	0	0	193.005	0
Tuvalu	0	26.5525	0	21.18	0	0	0	0	0	0	0	0	0	0	0	0	0	0	5.3725	0	0	0	0	0	0	0	0
Uganda	5488.57	4021.35	0	5.75	289.707	0	659.817	231.687	44	0	7.5765	8.66871	0	4493.68	0	0	0	33.051	0	0	2.1125	0	0	0.794506	3.94625	3729.13	0
Ukraine	48922.3	16072.9	0	3.14375	248.373	0	29.3616	5537.42	5074.36	619.757	1721	641.141	60.9326	246.65	6.81025	86.297	36.9038	5964.28	0	20476.4	3789.67	1027.63	7.34755	18942.6	75.1192	327.801	72.2514
United Arab Emirates	192919	407642	227.506	75099.9	7964.85	0	97791.1	85997.8	51255.1	4954.9	2251.64	167858	31424.2	573.543	3098.5	1578.32	16519.8	12001.7	103.516	604.095	6766.33	13680.6	2376.42	3618.77	1584.08	13119.8	110.695
United Kingdom	1.15658e+06	1.21935e+06	1774.91	15822.2	208818	1.095	81824.1	49502.3	40524	231117	43826.8	19975.9	15.5531	61769.5	4379.75	11068.9	2963.72	635342	9669.32	80266.8	772419	112.003	5677.14	24412.3	0	74387.1	256.614
Tanzania	2421.34	4072.44	0	150.5	83.1442	0	1069.92	387.748	15.675	0.01375	11.8108	350.451	0	1086.92	0	0	0	89.0146	0	0	1.653	0	1.3735	79.3258	1.20775	3165.03	0
Uruguay	20614.3	3190.71	11378.3	27.2249	645.857	0	6661.16	909.546	79.8495	520.293	40.8009	14.1515	0	24.3352	53.7344	0	112.707	1664.06	0	8.83317	910.926	0	0	24.4871	0	728.719	0
United States of America	4.9414e+06	283499	4123.25	4077.65	17731.8	0	1.21068e+06	194003	5676.56	6384.49	1565.39	51066.3	29.883	2138.02	3.64092e+06	1061.82	1790.38	44251.8	378.912	6262.69	12023.3	215.964	8298.62	10286.8	343.021	0	1590.16
Uzbekistan	8544.81	125.022	0	0	0	0	0	104.265	5.941	1.428	62.125	12	2.7	0	0	0	0	8368.14	0	62.75	0	0	0	47.6155	1.48175	1.38775	0
Vanuatu	0.27	287.792	0	151.857	0.27	0	0	1.06	0	0.142	0	0	0	0	0	0	0	0	134.523	0	0	0	0.21	0	0	0	0
Venezuela	70131.3	27810.7	19328.5	4.5	439.29	0	45506.6	22170.8	3.4361	258.331	179.39	47.0908	0	164.144	1343.32	553.045	202.246	2337.32	21.993	0	1537.93	10.5032	16.7907	66.9759	0	3749.88	0
Vietnam	73929.3	179653	0	4763.26	129.791	56369.4	5795.53	162862	13.8988	60.6932	517.495	4461.14	0	13.2761	8.6155	0	10977.5	82.4153	150.5	0	8.22725	0	3564.78	35.3158	0	3767.97	0
Wallis and Futuna Is.	0	67.7285	0	1.1675	0	0	0	0.0265	0	14.4155	0	0	0	0	0	0	0	0	50.067	0	0	0	2.052	0	0	0	0
Yemen	12325.1	36734.1	0	7350.31	24.916	0	5724.55	25531.8	872.918	0	6.825	956.596	0	0.84225	0	0	224.293	1030.1	0	0	0	359.118	139.66	3200.96	1753.49	1874.83	7.9125
Zambia	939.925	1047.65	0	0	77.725	0	175.844	19.0534	0	0.5065	37.7319	3.45688	0	425.725	0	0	0	184.79	0	0	0.049	0	0	0	38.1085	1024.59	0
Zimbabwe	651.719	1251.33	0	0.20125	0	0	0	258.003	3.23025	8.97425	1.9	3.674	0	622.573	0	0	0	21.5584	2.193	0	0	0	2.375	0	5.68775	972.679	0

## Sheet: Fruit trade
SI 1. Annual average quantities (in tonnes) of exported fruits by largest exporters for the years 2000, 2005, 2010 and 2015. Largest exporters were selected as those for which quantities fell at or above the 90th percentile of the total fruit trade. Exporters are grouped by Angiostrongylus status as "FruitAbsent" and "FruitPresent". "FruitPresent" countries are highlighted. Fruit products include…
NAME	FruitAbsent	FruitPresent	Argentina	Belarus	Belgium-Luxembourg	Brazil	Chile	China	Colombia	Costa Rica	Ecuador	Egypt	France, Monaco	Greece	Guatemala	Honduras	Iran	Italy	Mexico	Netherlands	New Zealand	Philippines	Poland	Spain	Thailand	Turkey	USA, Puerto Rico and US Virgin Islands
Afghanistan	5728.65	72.4603	5.25	0	0	0	0.62675	51.6332	0	0	4.30875	0	0	0	0	0	5698.76	0	0	13.7645	0	0	0.425	0	2.6575	9.82375	13.8607
Albania	53210.3	14239.3	1012.15	0	0	0	15.0723	18.3475	1941.89	639.494	14062.4	65.4865	1.4075	26103	104.111	10.4718	23.6634	21092.4	1064.5	0.1355	0	0	0	89.0421	0.49175	1203.41	2.09175
Algeria	41042.3	106317	8468.62	0	107.599	19.757	1407.83	728.386	6208	306.607	36109.2	156.554	46884.8	0	216.394	0	745.699	21012.5	0	121.222	0	12.3193	1330.08	21162.5	5.8275	1117.74	1237.66
American Samoa	0	5.1445	0	0	0	0	0	0	0	0	0	0	4.9	0	0	0	0	0	0	0	0.2445	0	0	0	0	0	0
Andorra	66.193	4974.48	0	0	0	0	0	0	0	36.675	0	0	31.3	0	0	0.94625	28.4258	0.146	0	0	0	0	0	4943.18	0	0	0
Angola	477.277	763.128	339.069	0	12.2466	63.5782	48.2654	150.536	0	0	0	71.1085	121.847	0	0	0	0	2.43689	1.911	34.8371	0	0	35.9522	354.168	0	2.559	1.89075
Anguilla	524.647	250.985	0	0	0	0	520.078	0	0	3.38125	0	0	11.1485	0	0	0	0	0	1.187	0	0	0	0	0	0	0	239.837
Antigua and Barb.	575.007	1690.22	1.28725	0	0.375	0	456.685	1.51525	0.1635	30.9127	0.645	0	66.2654	19.8386	28.4468	0	0	0.3795	29.2183	0	0	0	0	6.21	0.573057	7.70106	1615.02
Argentina	29188.3	253920	0	0	503.044	27183.4	23891.7	32.9467	0	417.792	223727	58.5934	306.161	60.6272	0	0	41.6875	2910.78	967.154	41.748	158.931	0	55.4517	2255.4	0	298.246	196.965
Armenia	4321.32	7467.55	63.9953	0	208.864	0	23.8915	109.417	140.668	164.08	4739.73	1470.99	1003.23	0	15.8975	0	1357.85	13.7852	1.364	19.1467	0	44.6925	13.5198	18.2037	0.03875	2298.26	81.2441
Aruba	1622.07	1733.73	3.11525	0	0	0	8.764	2.23675	417.124	965.598	0	0	0	5.15625	0	0	0	0	148.417	73.8931	0	0.9845	0	0	0	0	1730.51
Australia	36918.6	60869	374.412	0	282.738	7.54965	6270.23	11932.1	10.428	22.3257	149.106	300.273	298.335	1911.61	15.7674	0	2472.25	4816.8	2279.39	675.025	5590.01	382.783	319.577	863.168	778.257	17468.1	40567.4
Austria	308699	154822	4242.42	100.62	59067.1	1653.47	4883.29	3504.41	13352.5	33233.3	43501.2	681.544	5442.42	7851.26	1855.8	2942.05	943.97	131996	1049.69	12930.1	1109.6	25.3839	6720.32	98093.3	61.1698	27530.5	749.922
Azerbaijan	21196.4	9159	58.7554	0	628.252	0	106.13	202.458	973.807	138.289	8195.34	64.9217	324.155	5.49625	0	0	10703.3	290.068	0	374.266	0	147.54	409.472	26.5807	72.5239	7508.5	125.488
Bahamas	109.552	9253.02	0	0	7.72311	0	4.40625	0	0.4925	13.3925	1456.96	0	0.22625	66.3353	11.229	0	0	3.69725	0	2.27581	0	0	0	0	0	0	7795.84
Bahrain	9978.73	24948.3	377.092	0	10.9592	26.1361	1538.57	997.983	0.809781	5.908	5.25475	5551.24	816.111	223.622	69.4536	0	4328.16	1265.55	65.4193	77.7429	55.6905	13631.6	1.8545	1215.52	181.568	2013.58	2467.18
Bangladesh	1915.56	90149.5	771.257	0	45.7527	1216.15	26.8003	76878.7	0	0	0	8836.42	565.817	0	0	0	887.794	36.5246	0	8.04097	0	0	93.4005	58.065	60.6235	45.99	2533.77
Barbados	435.449	5431.93	0.32275	0	0.924903	66.7343	81.8988	5.2385	0.08225	27.8651	0.988	0	0	0	8.84475	3.2345	0	96.5373	15.762	2.84791	7.09589	0.66775	0	0.11025	2.3225	197.129	5348.77
Belarus	165598	93324.6	1364.85	0	3797.36	142.048	1882.68	17936	3884.52	8690.02	35809.4	15138.7	521.726	1398.42	314.656	6.13625	401.237	10424.8	2264.5	7825.55	20.8908	1.163	81363.9	23689.2	1.449	41979.1	64.0334
Belgium	1.28002e+06	668385	63673.9	52.8705	0	3209.95	9201.27	5332.68	509294	367970	274041	3446.25	132548	2348.76	11111	12090.3	697.405	69331.3	5840.7	198274	27250.6	253.557	14792.1	207198	26.5166	15346.2	15078.8
Belize	440.453	189.167	0	0	0	0	0	0.61175	4.3535	10.125	0	0	0	0	1.95575	0	0	0	424.018	0	0	0	0	1.812	0	0	186.744
Benin	392.071	2346.21	15.8597	0	48.5738	0	177.428	161.278	0	0	0	30.4333	2096.96	0	0	0	0	126.281	0	18.7455	10.8972	0	5.18325	32.8473	0	0	13.7955
Bermuda	4549.56	6694.83	0	0	0	0	0	0.617154	0	0	0	0	0	0	575.562	0	0	0	3967.91	1.08	0	626.818	0	0	0	5	6067.4
Bhutan	4.95	2.21525	0	0	0	0	0	2.05	0	0	0	0	0	0	0	0	0	0	0	4.95	0	0	0	0	0.16525	0	0
Bonaire, Saint Eustatius and Saba	4.175	0	0	0	0	0	0	0	0	0	0	0	0	0	0	0	0	0	0	4.175	0	0	0	0	0	0	0
Bosnia and Herz.	50395.2	30729.4	1106.9	0	345.113	113.355	171.059	50.5277	5043.71	2510.58	22624.8	588.156	57.1614	3126.7	213.576	5.03175	129.693	23841.3	554.205	1128.21	0	12.5053	2721.17	7265.14	0.16125	9497.92	17.6135
Brazil	226117	37057.2	142243	0	44.4432	0	66036.2	1190.02	119.283	47.7565	16.9495	3.226	2711.11	0	0	0	1179.44	9285.37	1109.98	467.271	36	18.966	58.5335	26117.1	12.7889	5525.9	6951.06
British Indian Ocean Territories	6.69375	0	0	0	0	0	0	0	6.69375	0	0	0	0	0	0	0	0	0	0	0	0	0	0	0	0	0	0
British Virgin Islands	2225.93	50.913	0	0	0	0	0	0	56.43	18.5755	0	0	0	0	2150.93	0	0	0	0	0	0	0	0	0	0	0	50.913
Brunei Darussalam	58.275	1449.04	0	0	0	0	3.0725	742.015	0	0	0	24.1155	65.4947	0	0	0	3.125	13.7762	3.425	0.565035	0.82225	91.6109	0	8.0375	176.297	34.3113	340.651
Bulgaria	82224.3	27821.6	920.535	0	629.051	76.9258	121.192	287.512	2162.2	1712.25	25765.8	235.375	125.048	31611.4	206.17	202.877	780.354	10261.4	642.67	3389.16	0.3905	0	3464.22	1246.09	7.7	26120.7	76.7438
Burkina Faso	71.666	373.145	0	0	2.225	0	0	321.029	0	0	0	1.7225	30.9891	0	0	0	0	3.77908	0	65.5722	0	0	0	19.4041	0	0.08975	0
Burundi	30.089	6.741	0	0	1.2805	0	0	0	0	0	0	6.09375	0	28.212	0	0	0	0	0	0.5965	0	0	0	0	0.22675	0	0.4205
Ivory Coast	715.286	1711.65	66.4008	0	68.9144	3.411	32.847	7.16725	0	37.8158	0	28.9404	1379.31	1.59375	0	0	0.343	304.155	0.804	176.463	1.15625	0	0	270.253	0.066	25.949	21.347
Cabo Verde	49.2345	452.168	11.5518	0	2.419	12.6296	8.931	9.99216	0	4.20953	0	0	9.27858	0	0	0	0	16.409	0.66625	3.9853	0	0	0.64125	420.268	0	0.42125	0
Cambodia	83.9523	3480.77	11.3102	0	0	1.778	58.3615	1059.99	0	0	0	32.7495	24.7399	0	0	0	0	2.58225	4.3295	0	21.3509	27.9125	0	15.807	1072.76	7.36875	1223.68
Cameroon	78.2271	528.568	0	0	51.4374	0	1.05475	0.14325	0	0	0	16.2887	333.836	0	0	0	0.35	6.98544	4.488	4.82528	0	0	0.111	166.94	0	8.97522	11.3605
Canada	466554	1.18833e+06	15093.8	5.22	288.917	2479.03	50150.3	47406.4	2891	71016.4	36527.3	227.736	1713.06	880.287	123757	6311.72	4656.17	13093.9	168261	499.886	2972.36	1113.7	670.869	20882.6	770.833	8976.51	1.07424e+06
Cayman Islands	0.051	2765.22	0	0	0	0	0	0	0	0	0	0	0	0	0	0	0	0.051	0	0	0	0	0	0	0	0	2765.22
Cayman Is.	15.433	88.9653	0	0	1.823	0	0	0	0	0	0	8.10725	5.5775	0	0	0	5.002	0	0	4.4185	0	0	4.1895	75.2806	0	0	0
Chad	2.808	18.435	0	0	0.95	0	0	0	0	0	13.491	0.66425	0.56475	0	0	0	0	0	0	1.858	0	0	0	0	0	0	3.715
Chile	5164.37	208862	2034.78	0	4.19113	64.0211	0	460.178	253.634	1559.22	204189	3.41275	13.8462	5	49.5604	0	40.5581	80.395	815.167	48.7308	0	38.8215	113.395	48.1482	48.7495	159.738	3996.33
China	103480	725160	1531.55	1.4125	606.507	6.66892	72107.8	0	14910.7	3915.03	126216	5840.8	1422.3	10.8	0	0	1355.15	2955.42	3657.26	430.647	7992.07	358119	888.112	1334.32	127702	1109.97	96527.6
Hong Kong	54951.6	565775	2870.07	0	1100.73	22.18	41733.3	166965	111.303	41.5947	1215.29	5521.9	2291.03	56.5473	114.406	0	1376.67	2762.76	2106.43	776.045	5873.92	70682	39.8611	2283.54	90861.2	1861.86	220059
Macao	282.927	17840.6	8.51525	0	0.50225	0	237.887	12716.4	0	0	0	6	0.41975	0	0	0	3.25	4.89525	2.2175	0	23.379	1463.9	0	0	20.4706	25.6603	3610
Cocos Islands	0	50	0	0	0	0	0	0	0	0	50	0	0	0	0	0	0	0	0	0	0	0	0	0	0	0	0
Colombia	92355	98295.2	1079.57	0	43.4935	0	89145.2	236.721	0	441.342	77185.6	0.81275	2471.64	5.65275	2.78595	0	3.18987	1447.6	29.7242	147.976	0	0.4315	0	1642.94	0.182044	8.43492	16756.8
Comoros	32.6343	277.625	6.381	0	0.168	0	0.10375	23.72	0	0	0	9.84575	194.551	9.46875	0	0	0	15.0297	0	0.14425	0.4435	0	0	23.3182	0	1.33875	25.7473
Congo	111.433	318.322	0	0	8.97	0	0	33.47	0	0	0	21.7428	228.151	0	0	0	0	8.79425	0	88.1983	0	0	0	34.724	0	5.47025	0.2345
Cook Is.	0	6.87	0	0	0	0	0	0.7275	0	0	0	0	0	0	0	0	0	0	0	0	6.1425	0	0	0	0	0	0
Costa Rica	18096.2	14195.4	342.303	0	0	0	10016.6	10.9926	65.1045	0	356.261	6.13425	112.819	23.5616	227.648	140.767	0	111.977	7036.75	59.6325	0	3.458	0.2615	424.61	3.5905	71.5726	13277.6
Croatia	64550.2	47423	1860.78	0	1782.67	66.8803	607.086	158.989	7814.21	2156.79	28577.3	753.369	270.323	7730.55	4.904	7.2985	181.437	33859.4	22.2285	3232.36	8.3565	9.8895	652.58	17464.5	44.8717	4637.91	68.4403
Cuba	1003.39	818.833	5.45725	0	3.82725	0	786.527	54.2413	41.0613	0	7.465	1.8995	0.864639	0	0	0	0	38.239	108.813	7.6875	0	0	0	95.7859	0	11.7779	658.577
Curazao	840.269	151.911	0	0	0	0	66.2043	0	557.855	45.0097	5.022	0	0	0	0	0	0	0	0	171.199	0	0	0	29.243	1.8705	0	115.775
Cyprus	15567.3	6096.03	467.149	0	540.089	0	352.835	74.8868	71.0743	4.6635	615.043	107.999	240.034	2251.86	0	0	72.1902	5478.65	0.2	1688.27	0	2898.21	1380.45	2127.24	0.8	3259.89	31.8204
Czechia	239978	177619	3233.08	19.9942	20194	6467.25	4067.85	5178.99	23717.7	23993.5	24169.6	1228.33	26241.1	19792.1	975.982	232.337	871.745	93679.2	865.788	14923.5	344.94	97.7353	15997	112813	53.0984	17414	1024.93
North Korea	38.223	25461.1	0	0	0	0	29.568	23616.1	0	0	44.6908	0	0	0	0	0	0	0	8.655	0	0	1800.35	0	0	0	0	0
Dem. Rep. Congo	76.828	115.496	0	0	48.347	0	0	35.232	0	0	0	71.244	9.02	0	0	0	0	0	0	8.809	0	0	19.422	0	0	0.25	0
Denmark	178773	109564	1934.95	0	15440.6	703.475	4339.91	2134.45	3179.86	2772.6	3978.76	916.31	18964.8	2292.05	82.0023	0.55425	501.175	47241.7	150.879	90036.5	219.474	4.96125	6068.45	76762.4	189.442	4732.1	5690.51
Djibouti	9.65925	161.226	0	0	0	0	0	5.125	0	0	0	59.6287	86.5422	0	0	0	1.5	0	0	0.35925	0	0	7.8	0	0.06	0	9.87
Dominica	45.0593	90.2925	0	0	0	0	0	3.5	0	44.595	0	0	17.2737	0	0	0	0	0	0	0.18657	0	0	0	0	0	0.27775	69.5188
Dominican Rep.	4569.43	16774.6	464.191	0	9.2207	4.4	3880.01	121.006	61.1905	0.37825	71.0823	0	0.466835	3.2	89.544	0	0	20.3205	20.7113	5.8825	0	16.1635	0.29875	37.1713	1.39648	14.4844	16522.9
Ecuador	60111	4931.82	17.9501	0	0	0	54844.2	112.331	4978.82	3.625	0	0	86.9953	0	0	0	9.6875	243.25	13.496	0	0	0	0	372.402	4.4	0	4355.69
Egypt	64837.9	46136.2	193.781	0	611.239	0	2869.08	4078.61	0	287.053	21915.7	0	4263.58	246.009	0	0	1634.52	42956.6	209.431	294.085	114.652	1560.75	3686.57	1349.32	0.971291	11849.5	12852.6
El Salvador	185159	11290.9	56.8057	0	0	0.693	6724.51	6	9.786	2744.51	2.77325	0	22.191	4.05	151198	15127.7	0	38.76	9248.57	0	0	0.8015	0	153.107	3.223	6.2614	11102.2
Eq. Guinea	299.478	334.724	5.04	0	86.6997	0	0	0	0	0	0	0	49.1382	0	0	0	0	0	0	207.738	0	0	0	273.339	0	0	12.247
Eritrea	8.49275	30.1792	0	0	0	0	0	5.86	0	0	0	24.3193	0	0	0	0	5.125	2.716	0	0.65175	0	0	0	0	0	0	0
Estonia	27294.9	16632.6	360.907	0	2084.05	180.008	792.902	703.969	793.453	5461.19	1815.45	772.29	1026.49	341.631	25.3265	16.2787	201.442	6301.34	58.2569	5052.51	8.1565	25.6141	4600.2	11972	10.945	1205.45	117.691
Ethiopia	613.367	432.715	19	0	0	0	20.086	55.7885	0	0	0	20.6488	103.598	6.64436	5.717	0	212.073	324.006	0	0.1975	0	0	0	2.875	0.1375	25.6433	249.667
Micronesia	4.674	48.7017	0	0	0	0	4.674	0	0	0	0	0	0	0	0	0	0	0	0	0	0	0.819	0	0	0	0	47.8828
Fiji	18.7215	438.509	0	0	0	0	5.00125	34.3918	0	0	0	0.625	0	0	0	0	8.47025	0	0	0	26.9078	0	0	0	8.96682	5.25	367.617
Finland	98043.4	81502.8	1621.18	0	6188.75	2241.26	2610.74	1003.49	3495.32	33043.9	6851.03	5797.56	15628.5	1727.5	215.533	102.431	110.362	18079.5	229.002	22250.8	464.639	26.4193	7018.88	45202.5	12.1188	1349.45	4275.28
Former Sudan	470.348	8558.85	12.8116	0	2.7	0	117.991	540.859	0	0	0	7698.45	195.586	0	0.86	0	167.617	28.9393	0	42.0958	0	51.5568	0	1.4615	0	97.3331	70.935
France	611633	1.27867e+06	13670.4	49.1608	139172	3072.21	31198.1	10930.7	6128.04	18481.5	8276.91	3216.06	0	3058.56	501.069	1610.37	900.19	228571	20232.5	93089.1	2675.41	266.784	15053.9	1.22114e+06	621.786	39916.4	28478.4
Fr. Polynesia	97.7012	1771.16	0	0	5.069	0	53.1392	2.37425	0	0	0.29	0	104.38	0.415	0	0	0.34525	10.5378	0	0.35	279.895	0.2415	14.8682	0.1375	0.69562	12.9767	1383.15
French South Antarctic Territories	925.437	0	0	0	0	0	925.437	0	0	0	0	0	0	0	0	0	0	0	0	0	0	0	0	0	0	0	0
Gabon	214.436	1041.36	0.60925	0	0	0	10.7212	0	0	0	0	167.828	815.478	0.244	0	0	1.75175	13.5723	0	179.179	0.65625	0	4.5675	56.7945	0	3.79161	0.6015
Gambia	79.8166	72.0379	0	0	0.228047	0	0	0.275	0	0	0	5.73732	51.6183	0	0	0	0	0	0	63.1015	0	0	10.017	14.0045	0	6.47	0.40275
Georgia	12716.1	11773.4	379.689	0	174.453	0	121.47	103.495	181.957	178.221	10954.1	423.042	33.3354	29.574	0	0	372.806	106.943	0	708.901	13.605	0	328.734	46.3506	0	10133.4	199.449
Germany	2.32433e+06	2.23029e+06	12734.1	155.169	357147	9269.99	37701.1	39702.4	169827	225946	507077	11314.4	173107	68289.8	5574.67	4662.51	4145.5	910295	6508.83	295415	11721.3	379.014	91794.7	1.44713e+06	274.557	134136	30317.7
Ghana	259.769	315.028	14.754	0	29.3487	103.019	14.2414	59.9654	0	0	0	42.126	18.2511	0	0	0	0	80.9954	0	90.4965	0	0	4.8555	70.6176	0	25.0775	21.0486
Gibraltar	16951.7	708.146	0	0	0	0	0	0	738.235	0	0	0	0	0	15879.9	0	0	0	0	333.578	0	0	0	708.146	0	0	0
Greece	122114	60869.7	19060.9	0	1510.1	0	4894.82	730.511	3526.08	14057	44237.3	694.639	2502.91	0	1713.31	144.405	270.863	55661.3	283.663	8176.21	0	12.9817	1100.37	11726	27.6937	11715.1	937.614
Greenland	69.1635	127.622	3.0875	0	9.2635	0	14.2118	2.50725	2.123	8.489	2.187	3.33425	36.6412	0	0	0	0.23675	9.54875	0.15775	8.79026	0	0.02675	10.377	66.3	0	2.87825	16.6255
Grenada	2.43975	124.948	0	0	0	5.544	1.81475	0	0	0	0	0	0	0	0	0	0	0	0	0	0.2655	0	0	0	0	0.625	119.138
Guam	0	166.133	0	0	0	0	0	0	0	0	0	0	0	0	0	0	0	0	0	0	20.8305	145.303	0	0	0	0	0
Guatemala	26238.8	17517.2	70.6726	0	0	0	7706.13	39.633	15.4315	1285.54	576.179	0	21.7039	0	0	10799.2	0	160.196	6196.39	0	0	0.67	0	113.438	0	5.2	16765.6
Guinea	65.2866	514.726	0	0	0	0	4.40825	0	0	0	0	0.7965	431.567	0	0	0	0	51.3512	0	7.62219	0	0	0	81.9881	0	1.905	0.375
Guinea-Bissau	0	16.0825	0	0	0	0	0	0	0	0	0	0	0	0	0	0	0	0	0	0	0	0	0	16.0825	0	0	0
Guyana	93.533	714.135	0	0	9.57	0	61.0665	2.719	0	0	0	0	0	0	0	0	4.5	0	0	7.51956	0	0	0	0	0	10.877	711.416
Haiti	39.0192	613.481	0	0	0	0	0	97.8672	4.165	0	0	0	0	0	0	0	0	0	10.098	24.7563	0	0	0	24.4518	0	0	491.162
Honduras	58446.1	8971.88	78.1929	0	37.7878	0	3434.25	20.2255	32.2642	2820.96	38.0078	0	33.3022	0	46409.7	0	0	95.0387	5537.77	0	0	0	0	188.484	0	0.1755	8691.86
Hungary	85256.9	46441.1	286.674	0	11027.7	28.075	342.332	492.528	2807.27	3259.18	5011.71	201.264	6386.74	18959.8	364.875	45.35	1220.12	27390.6	270.081	7067.11	28.1	2.22789	1891.42	33872.1	0	10324.4	418.359
Iceland	8112.43	7825.08	315.612	0	256.761	214.51	470.415	185.989	629.56	1963.94	1516.85	151.737	716.921	13.8585	38.8982	13.4477	31.8607	330.55	49.3855	3809.01	30.7333	3.47711	41.6891	2920.96	2.335	147.437	2081.57
India	35998.1	87717.5	24.7088	0	1482.99	0	12086.3	31710.3	0	0	0	9160.31	578.048	14.6425	0	0	17009.9	4601.77	100.789	51.9125	261.06	2.385	206.841	279.982	769.474	418.246	44955.9
Indonesia	10731.9	309119	4702.73	0	8.70442	466.586	2527.85	237686	0.664754	0	4.46849	3960.32	1451.75	3.75	0	0	1852.79	446.693	382.802	44.7404	1430.66	543.835	0.3375	126.154	13189.6	760.814	50259.9
Iran	65677.8	152619	2.28815	0	0	0	2049.44	3089.48	5284.84	3896.2	6367.3	16053.4	345.566	0	16423.4	10.45	0	112.398	0	39.425	0	126417	0	9.88	336.246	37859.3	0
Iraq	414797	16832.2	0	0	0	0	95.975	0	0	0	1675.32	14959.1	0	0	33.1332	0	199952	1629.93	0	67.737	0	0	173.29	10.625	187.209	212844	0
Ireland	79743.4	56530.7	628.246	0	6960.66	1220.96	3479.02	600.595	3648.74	31250.9	682.019	2482.41	25245.1	335.297	54.7136	6.551	44.9445	5292.87	815.667	19670.9	1022.73	83.0698	1662.37	22968.4	25.2644	5892.56	2200.09
Israel	7058.12	15224	127.6	0	193.634	0	142.582	979.271	6	179.219	19.9174	44.5689	1834.18	140.156	26.4308	0	0	2597.5	11.1222	421.516	0	20.1008	339.53	2823.88	36.5741	2872.83	9465.48
Italy	686353	841213	77142.7	49.6313	42766.7	9302.73	55185.5	4125.85	172370	192915	315126	5266.21	116001	30495.2	8561.42	0	381.625	0	1850.68	62667.5	3236.53	40.2187	5068.07	383434	87.2074	36898.6	4592.49
Jamaica	757.295	2380.6	23.6321	0	0.5585	0	42.4749	21.3062	18.1193	9.47949	4.4	0	0	5	0.774	0	29.3237	0.69375	12.8094	24.186	19.507	0.0565	0	0	0	590.244	2335.33
Japan	113999	1.57202e+06	312.629	0	77.6648	115.087	34125	59318.3	2098.92	892.911	116534	1303.94	835.415	30.6467	3897.69	0	750.208	898.408	67130.9	166.567	10183.2	1.03387e+06	222.528	863.803	1420.28	3394.71	347584
Jordan	13563.3	22457	24.5598	0	68.7179	13.7622	787.223	874.846	315.725	379.969	4759.39	10827.3	257.876	230.041	197.17	0	247.882	7216.05	23.3388	41.6176	10.784	1507.32	175.608	1630.57	3.99037	3855.37	2571.2
Kazakhstan	64425.9	80095.2	881.159	26276	2087.1	9.7475	408.545	56602	236.392	1330.44	17754.7	3002.72	276.358	6.125	0	0	1843.13	1325.37	32.2879	2016.33	0.9	1.47425	25851.6	2381.63	0.736649	2131.39	64.886
Kenya	277.09	1704.83	0	0	3.89734	0	0	198.323	0	0	2.51	1314.82	117.042	8.34948	0	0	122.349	65.6442	0	39.8367	0.339	0	2.79425	68.5881	1.29175	34.2193	1.9125
Kiribati	0	7.692	0	0	0	0	0	0	0	0	0	0	0	0	0	0	0	0	0	0	0	6.891	0	0	0	0	0.801
Kuwait	25597.9	116011	331.792	0	11.8834	18.65	3619.44	1613.73	0	734.847	19054	44221.2	2535.4	1.1325	386.277	0	11997.1	1751.72	3.53585	105.756	191.795	40091.4	39.4133	1101.96	305.145	6615.05	6877.6
Kyrgyzstan	1225.19	28054.2	45.2065	2.222	0.4685	0	7.4475	24163.3	0	171.638	3707.07	46.9412	3.233	0	0	0	175.071	25.577	0	5.3685	0	0	214.895	133.696	0	577.301	0
Laos	7.685	4439.29	0	0	0	0	0	1124.74	0	0	0	0	0	7.685	0	0	0	0	0	0	0	0	0	0	3314.55	0	0
Latvia	55442.5	25381.2	327.715	22.5798	7715.79	0	508.733	851.921	0	10.675	907.9	2221.84	1366.38	544.55	0	0	292.44	11318	37	20658.6	4.5985	4.01225	9418.87	19837.8	0	4587.51	186.742
Lebanon	2448.99	2760.62	11.7532	0	75.8278	33.8083	450.96	34.5658	44.1115	29.5694	87.9597	1816.53	145.361	66.0062	0	0	508.173	520.477	257.48	86.4933	34.4273	290.843	0	146.729	0.53	398.134	169.869
Liberia	419.792	1487.99	0	0	0.19625	0	0	0	0	0	0	15.0955	82.6737	2.44	0	0	0.375	4.20425	0	388.58	0	1032.75	18.621	348.163	0	5.375	9.3075
Libya	37193.7	11134.1	1508.34	0	2.4625	0	2138.63	76.0782	2506.73	3529.7	7157.06	2331.52	1396.03	13.9413	519.014	0	86.2163	26620.7	0	95.7447	11.172	0	23.6152	101.856	0	148.57	60.3623
Lithuania	268797	62660	1588.75	1117.57	18383.3	69.3864	1784.77	2291.14	611.698	4815.65	14865.3	4448.34	3661.04	1210.32	65.2255	9.175	891.48	33149.1	40.4128	150303	23.6695	1.0125	51519.8	37088.7	1.11569	3306.94	210.305
Madagascar	36.9962	99.7934	0	0	0.48575	0	2.45725	12.6297	0	0	0	32.2152	49.9788	8.72514	0	0	0	9.07419	0	2.54239	0	0	10.44	4.44975	0.416143	3.2715	0.10375
Malawi	3.47525	3.85825	0	0	0	0	2.176	0.21475	0	0	0	0	0	0	0	0	1.27	0	0	0.02925	0	0	0	0	0	0	3.6435
Malaysia	10487	253983	1721.37	0	64.5737	105.81	3869.95	160988	0.238773	4.5805	4.55507	10879.1	6528.96	0.43125	0	0	1502.14	978.646	9.85029	198.061	2636.18	4467.09	12.2389	2110.61	11925	2124.93	54337.7
Maldives	74.1221	1371.84	0	0	1.33825	0	0	50.1049	0	0	0	578.821	341.158	0	0	0	0	22.3831	0	20.5192	22.5347	4.62375	4.536	12.8441	249.057	25.3456	112.694
Mali	70.0307	309.198	0.25	0	0	0	0	8.30656	0	0	0	6.631	128.502	0	0	0	0	5.04	0	59.6512	0	0	5.0895	128.323	0	0	37.4348
Malta	21404	3690.03	495.53	0	79.0665	90.3152	438.292	38.1082	1013.37	1090.59	1509.75	774.241	122.359	51.1976	1.56841	0	67.9286	15250.9	59.5049	2650.58	67.4955	0.42175	12.1416	986.79	1.18064	193.346	99.3695
Marshall Is.	0	5.457	0	0	0	0	0	0	0	0	0	0	0	0	0	0	0	0	0	0	0	0.107	0	0	0	0	5.35
Mauritania	497.386	2998.89	5.29265	0	68.444	0	47.2112	15.4878	0	0	0	16.915	464.233	0	0	0	19.35	183.761	0	163.911	0	0	0	2502.25	0	9.41625	0
Mauritius	665.279	2045.61	0.5135	0	15.0655	0	4.8435	94.8586	0.03825	0	0	1176.67	218.044	1.0115	0	0	53.1373	523.418	0.256	1.94462	102.076	0	0.841589	196.68	139.376	64.2092	117.908
Mexico	76138.8	447350	4751.46	0	11.59	0	68853.1	1939.37	32.3942	309.467	1033.5	0	9.24114	122.121	1401	0.63025	0	298.566	0	0	346.147	135.627	21.2154	508.952	107.2	337.308	443270
Mongolia	552.497	18860.9	0	12.5075	47.9089	0	61.9848	18464.8	0	0.855	69.034	13.193	0	0	0	0	0	8.92925	0.525	24.0665	0	291.695	356.595	3.992	1.26875	39.1257	16.917
Montenegro	4264.62	38897.2	115.52	0	0.2145	0	56.5902	1.1845	45.1163	1009.8	38274.5	314.389	0.586	0	0	0	13.9881	1773.14	186.348	111.828	0	0	231.233	295.236	0.475	720.846	10.8253
Montserrat	0.585	23.419	0	0	0	0	0.585	0	0	0	0	9.908	0	0	0	0	0	0	0	0	0	0	0	0	0	0	13.511
Morocco	9933.96	21666	260.166	0	164.222	97.571	991.632	160.528	431.649	2217.5	4441.29	3090.05	2225.22	9.46625	0	0	1681.45	3137.68	524.981	72.1866	6.29	1.58975	30.6903	11385.3	32.8006	412.345	225.323
Mozambique	34.1166	17.64	0	0	0	0	0	6.73604	0	0	0	0.556	0	0	0	0	31.3251	2.7915	0	0	0	7.3625	0	2.9855	0	0	0
Myanmar	176.53	35917.7	0	0	0	0	0	33386.8	0	0	0	1.496	27.5356	166.448	0	0	0	0	2.9385	2.061	0	0	0	5.292	2325.46	5.0825	171.117
Nauru	0	22.475	0	0	0	0	0	0	0	0	0	0	0	0	0	0	0	0	0	0	0	0	0	0	0	0	22.475
Nepal	8.7	20692.4	0	0	0	0	0	20653	0	0	0	0	0	0	0	0	8.7	0	0	0	0	0	0	0	2.88008	0	36.4921
Netherlands	1.08453e+06	796718	129594	43.2822	335992	65426.1	202403	54131.1	28779.3	180845	75083.8	34662.5	125819	20006.3	7752.84	10244.6	2042.74	63479.9	23978.6	0	2803.37	274.223	20328	400885	512.057	59034.5	37121
Netherlands Antilles	1677.44	907.45	49.4408	0	0	0	45.5343	4.497	605.374	598.755	24.0961	0	26.225	0	0	0	0	0	211.08	144.82	0	0	0	0	0	22.4376	852.632
New Caledonia	213.322	861.388	0	0	18.773	0	45.8281	29.1582	0	0.20525	1.45725	0.0675	278.303	0.6685	0	0	0.453	106.528	0.67575	3.5385	249.068	8.2945	0.22775	14.9128	0.762588	36.4247	279.365
New Zealand	12610.7	114162	75.829	0	48.8544	2.03	3564.44	2381.03	0	0	49645.8	11.5625	6.50747	153.767	0	0	765.355	804.16	1213.11	50.9222	0	39839.3	30.279	127.934	251.231	5904	21896.3
Nicaragua	9718.12	2260.61	14.5397	0	0	0	622.239	0	0.36425	8204.03	0	0	0	0	593.756	208.094	0	2.08925	67.435	5.236	0	0.18175	0	2.63775	0	0.337	2257.79
Niger	15.1727	145.072	0.62075	0	4.7335	0	1.1805	60.0138	0	0	0	0	70.3921	0	0	0	0	8.41295	0	0.225	0	0	0	4.7221	0	0	9.94425
Nigeria	326.952	1431.79	0	0	21.3622	0.147	9.613	671.468	0	0	0	158.51	76.8409	3.3	0	0	22.5	136.766	0	79.9485	0	0	44.254	426.474	0	9.208	98.3517
Niue	0	4.639	0	0	0	0	0	0	0	0	0	0	0	0	0	0	0	0	0	0	4.639	0	0	0	0	0	0
Norfolk Islands	0	16.1325	0	0	0	0	0	0	0	0	0	0	0	0	0	0	0	0	0	0	0.52425	0	0	0	0	0	15.6082
N. Mariana Is.	0	2.6995	0	0	0	0	0	0	0	0	0	0	0	0	0	0	0	0	0	0	2.6995	0	0	0	0	0	0
Norway	155762	105950	6727.28	0.09	13414.8	1270.97	7315.66	1640.95	12547.3	35399.1	14303.2	1665.13	9634.84	675.382	525.971	188.312	71.6966	38779.5	698.938	30387	742.862	17.8389	5739.65	71504.6	71.9992	3290.84	5097.56
Oman	6315.45	20998.2	95.3118	0	9.85928	436.89	1046.29	1669.78	0	0	0	13264.5	1566.52	0	0	0	4000.48	366.619	0	23.9298	0	3026.31	9.07	452.623	190.919	763.887	390.684
Taiwan	53420.9	241528	479.247	0.1	10.983	0	48868.7	6569.06	0.108	0	2.85	4.141	3281.28	0	0	0	109.21	3604.15	13.291	25.9259	4893.62	66928.9	17.9	11.9621	2907.66	291.269	156929
Pakistan	7919.31	7315.34	0	0	1.22516	5.436	10.8093	5021.38	0	0	0	152.489	45.1745	1	0	0	7816.04	32.6861	0	11.7959	0	37.0213	9	19.9807	1883.58	36.753	150.275
Palau	0	125.269	0	0	0	0	0	0	0	0	0	0	0	0	0	0	0	0	0	0	0	3.71075	0	0	0	0	121.558
Panama	16376.8	11174.2	299.208	0	0	0	5840.45	207.728	192.78	9762.33	226.796	1.32	5.25125	12.4038	95.7923	0	0	12.1905	116.927	16.5299	0	0	0	427.15	0	28.1761	10306
Papua New Guinea	0	66.5058	0	0	0	0	0	0	0	0	0	0	0	0	0	0	0	0	0	0	32.8498	6.834	0	0	0	0	26.822
Paraguay	18731.6	1040.75	17957.2	0	0	987.101	618.287	0	90.7228	1.169	38.334	0	0.363	0	0	0	0	38.5442	0	0	0	0	0	0	0	25.6957	14.9493
Peru	57840.9	3112.96	798.574	0	3.70932	0	56977.9	13.9722	5.9995	0.13175	271.69	0	0	5	0	0	4.35567	0.03275	0.04525	9.72625	0	50.0643	0	5.875	0.0366272	35.3824	2771.32
Philippines	8331.1	138348	3809.96	0	192.312	661.57	3489.35	110276	0	0	0	21.9585	19.5247	34.23	0	0	284.984	351.228	36.9111	28.4123	642.531	0	5.25	9.11456	128.636	98.4659	26589.2
Pitcairn	0.48925	57.7248	0	0	0	0	0	0	0	0	0	0	0	0.48925	0	0	0	0	0	0	0	0	0	0	0	0	57.7248
Bolivia	21886	120.944	4195.17	0	0	4.5925	17658.3	6.3195	0	0	5	0	0	23.7375	0	0	0.125	0	3.203	0	0	0	0	0	0	5.45975	105.032
Poland	370307	445460	11260.1	892.473	18522.4	767.046	9905.71	7583.2	36993.2	29632.4	95195.1	2079.73	9464.54	38236.6	774.98	487.025	3149.36	148253	1706.62	31033.1	401.38	149.512	0	324725	26.4399	39459.8	5068.4
Portugal	153690	355863	13439	0	5370.81	6754.55	12703.8	743.487	50853.4	48650.9	37481.1	9.90787	36046.4	195.916	0	0	54.7742	11534.9	1342.64	7196.33	45.709	0	701.509	274533	0.455639	1646.07	248.267
Qatar	10108.7	27636.6	228.691	0	72.4384	8.7775	1704.6	1969.65	4.77416	102.229	207.418	5552.06	2395.4	2.9685	31.6577	0	3673.15	933.1	20.2581	99.9077	51.8465	13679.2	43.5917	973.396	106.877	3191.31	2692.06
South Korea	43100.8	485025	5.89599	0	16.4181	13.4957	34922.6	20251.4	128.052	1868.11	2405.2	16.242	72.9091	111.846	4897.91	0	292.763	110.33	259.323	31.457	1161.17	316245	31.9718	1006.28	2121.38	424.07	141731
Moldova	19772.4	8280.05	470.822	7.21	2.552	1.0705	71.859	185.159	221.647	858.532	6278.03	481.674	30.1883	804.363	0.214	9.07	130.015	322.198	96.788	694.111	0	0	369.533	1285.63	0	15713.5	18.304
Romania	207606	59701.4	2019.66	4.6625	7360.42	94.1153	322.233	3697.62	2570.01	3892.82	32329.7	2723.04	11755.6	32918.1	4.359	713.374	2308.73	36390.6	66.1717	17838.9	0	9.147	17790.5	9048.4	0.4	83405.8	43.4866
Russia	1.41033e+06	1.5055e+06	160983	267398	92012.4	1115.48	73704.2	265185	14381.4	34262.9	998084	117069	24432.5	24904.4	2357.97	534.935	21135.7	56152.2	3546.78	49872.5	154.578	13084.1	104060	71965.9	219.45	505027	14194.1
Rwanda	10.5271	7.6575	0	0	0.616302	0	0	0.93775	0	0	0	6.67975	0.04	0	0	0	0	0.33375	0	0	0	0	0	0	0	9.577	0
St-Bartholemy	0	38.614	0	0	0	0	0	0	0	0	0	0	38.614	0	0	0	0	0	0	0	0	0	0	0	0	0	0
Saint Helena	0	5.62925	0	0	0	0	0	0	0	0	0	0	0	0	0	0	0	0	0	0	0	0	0	0	0	0	5.62925
St. Kitts and Nevis	1.7265	545.076	0	0	0	0	0.34875	0	0	0	0	0	0	0	0.90875	0	0	0	0.469	0	0	0	0	0	0	0	545.076
Saint Lucia	3.01275	884.932	0	0	0	0	1	0	0	0	0	0	0.482577	0.1875	0	0	0	0	0	0.76275	0	0	0	0	0.36675	1.0625	884.083
St-Martin	5.9785	341.224	0	0	0	0	0	0	0	0	0	0	65.5853	0	0	0	0	0	0	5.9785	0	0	0	0	0	0	275.639
St. Pierre and Miquelon	0	5.4895	0	0	0	0	0	0	0	0	0	0	5.4895	0	0	0	0	0	0	0	0	0	0	0	0	0	0
St. Vin. and Gren.	26.443	166.36	0	0	0	0	14.4627	0	0.088	2.5665	0	0	0.00325	0	2.4415	0	0	0.25225	2.953	0	0	0	0	0	0.2905	3.679	166.066
Samoa	0	151.908	0	0	0	0	0	6.549	0	0	0	0	0	0	0	0	0	0	0	0	9.964	0	0	0	0	0	135.395
San Marino	1.67625	4.89875	0	0	0	0	0	0	0	0	0	0	0	0	0	0	0	0	0	1.67625	0	0	0	0	0	0	4.89875
Sao Tome and Principe	9.138	16.09	0	0	1.873	0	0	0	0	2.508	0	0	13.45	0	0	0	0	0	0	4.757	0	0	0	2.64	0	0	0
Saudi Arabia	227319	359177	2528.71	0	185.343	636.004	59182.4	19133.9	4154.82	12989.3	76803.7	140147	16075.2	477.61	1753.06	0	7436	26674.8	38.0693	298.697	708.181	65086.8	244.342	10888.3	495.108	111355	29202.3
Senegal	1693.7	3602.61	0.477951	0	81.8564	1.8325	7.22469	251.995	0	0	0	37.4769	2747.08	0	0	0	56.4045	342.684	0.12175	63.2771	0	3.7665	4.545	522.153	3.654	1137.11	34.6433
Serbia	48869.5	31487	1325.11	18.0979	303.164	84.3257	276.476	112.743	5073.41	2622.57	27832.8	454.328	203.323	6992.94	142.205	2.8095	153.291	5991.12	566.935	1677.17	0	3.1175	5446.67	2644.77	4.5555	18277.5	147.045
Serbia and Montenegro	42082.7	2920.09	321.015	0	45.6872	0	0	24.375	17103.9	59.75	1972.06	0	83.6335	14496.9	0	0	39.0881	2281.31	0	172.507	0	0	0	839.901	0	7562.53	0.1255
Seychelles	84.4894	584.436	0	0	0.677396	0	0	28.4295	0	0	0	324.878	139.346	34.9295	0	0	0	46.6417	0	1.76479	54.5243	2.07525	0	16.2999	3.92406	0.476	14.959
Sierra Leone	360.915	71.4172	15.7063	0	1.7415	0	0.234	11.3872	0	0	0	0	53.8817	114.629	0	0	0	26.6482	0	201.956	0	0	0	0.699178	0	0	5.449
Singapore	7327.62	140846	1534.67	0	94.764	363.022	1415.39	61931.2	2.72797	10.632	731.846	3314.75	4882.06	8.22701	0	0	308.171	1356.56	514.087	83.5133	2812.6	23542.3	26.5334	2001.06	3998.05	1972.34	37268.7
Slovakia	85061.9	47431.2	816.955	0	7626.76	311.668	1108.79	715.527	7929.52	6343.55	11993.5	338.174	4134.58	8835.85	916.293	38.1698	454.355	34998	245.984	4255.33	27.7675	33.8203	5462.94	29542.7	7.94675	6029.41	325.55
Slovenia	72707.3	53481.3	2565.25	4.80889	613.137	759.653	845.262	160.284	7582.07	3410.3	34273	1051.97	507.357	4127.27	85.1615	24.5332	109.686	48616	43.5415	680.427	20.2327	6.80077	498.937	16503.5	9.573	3500.93	188.892
Solomon Is.	0	0.82625	0	0	0	0	0	0.09725	0	0	0	0	0	0	0	0	0	0	0	0	0	0	0	0	0	0	0.729
Somalia	13.117	28.812	0	0	0	0	0	0	0	0	0	0	9.375	0	0	0	0	0	0	13.117	0	0	0	0	4.5	0	14.937
South Sudan	0	35.62	0	0	0	0	0	35.62	0	0	0	0	0	0	0	0	0	0	0	0	0	0	0	0	0	0	0
Southern African Customs Union	3762.51	6972.84	25.6093	0	81.1796	90.058	146.768	1140.91	2.96425	1.53775	116.164	836.502	281.977	75.9316	0	0	324.755	1416.49	6.53178	370.578	107.442	120.292	90.5653	3813.19	38.1498	1219.61	428.162
Spain	453672	256034	61843.6	1.75	46491.8	14229.5	63346.3	5259.44	10194.8	81207.1	29489.6	380.509	196879	1168.63	810.565	386.325	489.822	121259	12524.9	41200.9	7940.02	195.543	1966.99	0	26.9484	10779.3	1633.26
Sri Lanka	1200.31	19966.9	0	0	1.8916	0	10.8594	15704.4	0	0	0	824.609	203.023	5.85881	0	0	89.6885	1046.35	0	18.0321	36.3746	28.6737	4.6095	73.2243	1.36058	23.0223	3095.24
State of Palestine	6.93457	21.8094	0	0	0	0	0	6.219	0	0	0	5.73794	0	0	0	0	0	0	0	0	0	0	0	0	0.8745	6.93457	8.978
Sudan	219.4	5526.65	0	0	4.68325	0	75.2749	29.1691	0	0	5.292	5390.98	40.8267	0	0	0	0	31.0313	0	70.2316	0	8.89875	4.601	18.785	0	33.5781	32.7052
Suriname	261.887	1068	3.75	0	0.42	5.40975	0	496.064	0	0	0	0	0	0	0	0	0	0	0	247.301	0	0	0	0	0.85125	10.4157	565.673
Sweden	314092	161224	9148.44	0	38480.6	2898.41	7318.51	1591.6	5242.68	63327.9	14265.4	3143.63	18895.7	5160.1	75.9783	0	501.064	64430	217.68	107457	476.793	23.6907	8614.93	110530	84.3754	4117.76	9315.01
Switzerland	192444	191228	1120.62	0.23875	1712.82	795.381	4443.49	1411.55	21569.2	32507.7	14587.4	527.755	41721.2	3441.98	85.3515	190.846	86.2232	102655	853.246	14557.5	2612.97	58.31	1528.67	124640	130.277	7691.72	4743.74
Syria	29744.9	29328.7	0	0	6.674	0.23625	110.787	19.047	7645.73	1260.21	23289.8	5461.61	0.325	5.036	4709.48	185	856.873	75.3008	3314.19	6.39	0	557.679	55.77	0	0	11513.5	0
Tajikistan	563.085	1919.38	0	0	0	0	0	1697.49	0	0	221.886	0	0	0	0	0	352.151	4.914	0	0	0	0	0	0	0	206.019	0
Thailand	2914.61	231528	109.419	0	81.97	41.3698	2311.25	202463	0	0	0	29.0916	3772.35	2.1875	0	0	23.2985	180.522	59.185	27.2585	626.686	211.484	23.3561	90.7958	0	96.1615	24293.1
Macedonia	19576.2	11423.6	687.212	4.54375	5.7085	0	32.8073	38.6815	1429.74	1639.84	10767.8	160.992	0.308	4816.06	65.79	46.208	208.204	405.931	229.69	114.964	0	0	4.6305	452.031	0.54575	9884.88	3.1885
Timor-Leste	0.135	204.252	0	0	0	0	0	199.348	0	0	0	0	0	0	0	0	0	0	0	0.135	4.12075	0	0	0	0	0	0.78375
Togo	58.83	300.725	0	0	0	4.144	9.348	13.4435	0	0	0	17.7372	206.646	0	0	0	0	24.5929	0	20.2091	0	0	4.68	40.3099	0	0	18.4445
Tokelau	0	4.824	0	0	0	0	0	0	0	0	0	0	0	0	0	0	0	0	0	0	0	0	0	0	0	0	4.824
Tonga	0	20.4691	0	0	0	0	0	0	0	0	0	0	0	0	0	0	0	0	0	0	16.9519	0	0	0	0	0	3.51715
Trinidad and Tobago	1321.4	7522.25	63.9203	0	3.77763	0	746.697	35.3805	0	6.783	0	0	2.625	73.9632	2.339	1.3045	78.9126	71.3705	10.8757	6.07473	7.79392	11.8067	0	0.5	5.33146	255.386	7458.81
Tunisia	5613.92	18685.2	5.61725	0	10.7068	0	90.5813	58.9639	823.154	2949.15	17372.6	394.891	609.434	10.0622	360.892	0	426.838	736.881	4.60925	54.6569	0	9.39325	4.455	100.928	0	136.321	139.05
Turkey	72337.1	146767	438.28	0	101.02	27.663	2625.76	936.066	6875.84	34102.6	143032	870.876	661.218	746.916	13702.8	2843.25	5336.05	1147.3	528.248	3800.95	47.5455	103.115	88.0538	144.813	24.9927	0	918.54
Turkmenistan	28746.6	31.7075	0	3.684	0	0	1.3655	15.505	0	0	0	0	4.835	0	0	0	26204.4	0	0	11.2108	0	0	24.2593	11.3675	0	2501.63	0
Turks and Caicos Is.	0	251.482	0	0	0	0	0	0	0	0	0	0	9.9	0	0	0	0	0	0	0	0	0	0	0	0	0	241.582
Tuvalu	0.4275	0.3405	0	0	0	0	0.4275	0	0	0	0	0	0	0	0	0	0	0	0	0	0.3405	0	0	0	0	0	0
Uganda	15.5193	298.352	0	0	0.12125	0	0	24.3895	0	0	0	259.798	10.992	0	0	0	0	9.881	0	4.76703	0	0	0	0.921908	0	0.75	2.2505
Ukraine	274705	125323	10143.5	0	204.291	110.448	1027.79	2446.18	5554.96	9336.17	73362.9	26668.8	634.97	6971.53	60.605	696.129	5458.92	12047.2	363.719	4501.89	5.29175	0	81576	21722.1	2.28651	136762	369.467
United Arab Emirates	137506	247615	2669.98	0	194.085	253.803	22809.4	24137.6	31.2418	22.222	5023.61	33717.7	17606.2	68.7035	160.601	0	83329.1	14206.9	186.088	699.433	586.389	100672	610.8	13451.3	2465.5	12517.6	49700.9
United Kingdom	1.09219e+06	1.01386e+06	22521.2	0	96626.6	38156.8	111139	13507	142831	231565	60205.3	40485.3	249504	25061.6	6573.05	273.015	4068.41	121173	14671.5	193942	26404.6	413.704	11973.2	515779	551.416	109767	68852.7
Tanzania	137.712	30.686	0	0	0	0	0.45	6.7985	0	0	0	23.01	0	43.2	0	0	92.6412	0.26425	0	1.15625	0	0	0	0.04025	0	0	0.83725
Uruguay	3578.48	23074.5	1061.07	0	0.44829	11814.4	1918.29	37.0141	0	0	10673.6	0	104.707	20.9503	0	0	15.3669	404.315	4.81875	0.360207	0	0	0	427.487	0	152.869	17.268
United States of America	6.782e+06	1.2136e+06	45571.9	0	531.839	9784.57	810443	23343.6	563211	1.46114e+06	1.07516e+06	1320.48	1334.38	1725.42	1.55485e+06	164619	188.435	16903.8	2.14074e+06	1219.69	25738.8	8873.97	903.075	64513.9	3534.07	19955.3	0
Uzbekistan	2719.56	755.89	0	0	0	0	14.82	129.507	0	37.7758	598.876	4.1965	23.3102	0	0	0	1359.85	0	0	0	0	0	19.7575	0	0	1287.36	0
Vanuatu	0	0.4455	0	0	0	0	0	0	0	0	0	0	0.4455	0	0	0	0	0	0	0	0	0	0	0	0	0	0
Venezuela	30942.2	15446.6	545.809	0	0	2.891	29738	174.175	150.776	0	50.7288	0.23975	2108.58	2.5	0	0	0	236.388	4.18031	0	0	0	0	200.004	0	264.466	12909.9
Vietnam	3142.91	260314	133.329	0	6.56675	165.799	1297.31	161831	0	0	0	358.194	289.345	0	0	0	848.666	53.2092	66.6278	0	334.989	216.632	62.0286	41.8603	80550.4	675.178	16526.6
Wallis and Futuna Is.	0	25.7965	0	0	0	0	0	0.165	0	0	0	0	1.48025	0	0	0	0	0	0	0	24.1513	0	0	0	0	0	0
Yemen	1158.05	5479.01	126.032	0	0	0	243.395	858.767	0	0	0	2417.82	370.363	0	0	0	321.348	415.125	0	0	0	278.902	0	88.025	19.606	52.1473	1445.53
Zambia	8.34758	1.3175	0	0	0	0	6.042	0	0	0	0	0	0	0	0	0	0	0.54	0	1.71433	0	0	0	1.197	0	0.05125	0.1205
Zimbabwe	136.266	9.547	0	0	0	0	0	0	0	0	0	4.901	0	0	0	0	136.266	0	0	0	0	0	0	0	0	0	4.646
