# Supplementary material for: Trade and Deforestation Predict Rat Lungworm Disease, an Invasive-Driven Zoonosis, at Global and Regional Scales
Source: Front Public Health. 2021 Sep 9;9:680986. doi: 10.3389/fpubh.2021.680986 (PMC8458565; doi:10.3389/fpubh.2021.680986)
Supplement: Supplementary file 1 [file Data_Sheet_1.zip › Table 4.xls]

## Sheet: HAWAII
SI 4. Number of rat lungworm cases in Hawaii and cumulative fraction of forest cover lost by Zip Code Tabulation Area (ZCTA) and year.
ZCTA	Year	RLW cases	RLW_present	ForestCoverLoss
96701	2007	0	0	7.03e-05
96701	2008	0	0	0.000279913
96701	2009	0	0	0.000505003
96701	2010	0	0	0.000575341
96701	2011	0	0	0.000673822
96701	2012	0	0	0.00257242
96701	2013	0	0	0.00264276
96701	2014	0	0	0.00334621
96701	2015	0	0	0.00413406
96701	2016	0	0	0.00426068
96701	2017	0	0	0.00430289
96703	2007	0	0	0.000132629
96703	2008	0	0	0.000570219
96703	2009	0	0	0.00109708
96703	2010	0	0	0.00143504
96703	2011	0	0	0.00182688
96703	2012	0	0	0.00235084
96703	2013	0	0	0.00244542
96703	2014	0	0	0.0029125
96703	2015	0	0	0.0038577
96703	2016	0	0	0.00444356
96703	2017	0	0	0.00482185
96704	2007	0	0	0.000396581
96704	2008	0	0	0.0009234
96704	2009	0	0	0.00116698
96704	2010	0	0	0.00130533
96704	2011	0	0	0.00135846
96704	2012	0	0	0.00152428
96704	2013	0	0	0.00160217
96704	2014	0	0	0.00187882
96704	2015	0	0	0.00212695
96704	2016	1	1	0.00223502
96704	2017	0	0	0.00249604
96705	2007	0	0	0.00405814
96705	2008	0	0	0.00454512
96705	2009	0	0	0.0192352
96705	2010	0	0	0.0192526
96705	2011	0	0	0.0266381
96705	2012	0	0	0.0404189
96705	2013	0	0	0.040987
96705	2014	0	0	0.040987
96705	2015	0	0	0.0422647
96705	2016	0	0	0.0547648
96705	2017	0	0	0.0564506
96706	2007	0	0	0.00125734
96706	2008	0	0	0.00149126
96706	2009	0	0	0.00149126
96706	2010	0	0	0.00149126
96706	2011	0	0	0.00195908
96706	2012	0	0	0.00217835
96706	2013	0	0	0.00229529
96706	2014	0	0	0.00236837
96706	2015	0	0	0.00236837
96706	2016	0	0	0.00238298
96706	2017	0	0	0.0023976
96707	2007	0	0	0.00192095
96707	2008	0	0	0.00198659
96707	2009	0	0	0.0021716
96707	2010	0	0	0.00239237
96707	2011	0	0	0.0025296
96707	2012	0	0	0.00559682
96707	2013	0	0	0.00568633
96707	2014	0	0	0.00620707
96707	2015	0	0	0.0062369
96707	2016	0	0	0.00629584
96707	2017	0	0	0.00631971
96708	2007	0	0	0.000442804
96708	2008	0	0	0.00119073
96708	2009	0	0	0.00153602
96708	2010	0	0	0.00162564
96708	2011	0	0	0.00174161
96708	2012	0	0	0.00179433
96708	2013	0	0	0.00196561
96708	2014	0	0	0.00210004
96708	2015	0	0	0.0021528
96708	2016	0	0	0.00347384
96708	2017	0	0	0.00456231
96710	2007	0	0	0.000302586
96710	2008	0	0	0.000367421
96710	2009	0	0	0.000495475
96710	2010	0	0	0.000610737
96710	2011	0	0	0.000682783
96710	2012	0	0	0.000733208
96710	2013	0	0	0.000862886
96710	2014	0	0	0.00115101
96710	2015	0	0	0.00315314
96710	2016	0	0	0.00406087
96710	2017	0	0	0.0053
96712	2007	0	0	0.000393486
96712	2008	0	0	0.000719285
96712	2009	0	0	0.000952964
96712	2010	0	0	0.00120285
96712	2011	0	0	0.00148535
96712	2012	0	0	0.00541121
96712	2013	0	0	0.00567194
96712	2014	0	0	0.00661681
96712	2015	0	0	0.00729019
96712	2016	0	0	0.0147197
96712	2017	0	0	0.0149152
96713	2007	0	0	0.000549699
96713	2008	0	0	0.00128057
96713	2009	0	0	0.00188887
96713	2010	0	0	0.00199322
96713	2011	0	0	0.0024641
96713	2012	0	0	0.00263208
96713	2013	0	0	0.00272369
96713	2014	0	0	0.00302673
96713	2015	0	0	0.00375205
96713	2016	0	0	0.00425593
96713	2017	4	1	0.00514907
96714	2007	0	0	0.000232816
96714	2008	0	0	0.000554171
96714	2009	0	0	0.000796816
96714	2010	0	0	0.00116071
96714	2011	0	0	0.00177066
96714	2012	0	0	0.0020395
96714	2013	0	0	0.00207556
96714	2014	0	0	0.00300457
96714	2015	0	0	0.00311859
96714	2016	0	0	0.00342129
96714	2017	0	0	0.00399122
96716	2007	0	0	0.00062749
96716	2008	0	0	0.000865986
96716	2009	0	0	0.00127596
96716	2010	0	0	0.00184163
96716	2011	0	0	0.00198048
96716	2012	0	0	0.00286184
96716	2013	0	0	0.00321848
96716	2014	0	0	0.00344191
96716	2015	0	0	0.00359984
96716	2016	0	0	0.00482866
96716	2017	0	0	0.00524757
96717	2007	0	0	3.05e-05
96717	2008	0	0	0.000345948
96717	2009	0	0	0.000518947
96717	2010	0	0	0.000788439
96717	2011	0	0	0.00105708
96717	2012	0	0	0.00336225
96717	2013	0	0	0.00479681
96717	2014	0	0	0.00606009
96717	2015	0	0	0.00743801
96717	2016	0	0	0.00788765
96717	2017	0	0	0.00983084
96719	2007	0	0	0.00177401
96719	2008	0	0	0.00227952
96719	2009	0	0	0.00236149
96719	2010	0	0	0.00322387
96719	2011	0	0	0.00331951
96719	2012	0	0	0.0033605
96719	2013	0	0	0.00371572
96719	2014	0	0	0.00402998
96719	2015	0	0	0.0054355
96719	2016	0	0	0.00691005
96719	2017	0	0	0.00842682
96720	2007	0	0	0.000410013
96720	2008	1	1	0.00103871
96720	2009	0	0	0.00139255
96720	2010	2	1	0.00181946
96720	2011	1	1	0.0018922
96720	2012	0	0	0.00225988
96720	2013	1	1	0.00237355
96720	2014	1	1	0.00269446
96720	2015	1	1	0.00394728
96720	2016	2	1	0.00555705
96720	2017	2	1	0.00664251
96722	2007	0	0	0.000869983
96722	2008	0	0	0.00215418
96722	2009	0	0	0.00215418
96722	2010	0	0	0.00223703
96722	2011	0	0	0.00325595
96722	2012	0	0	0.00415563
96722	2013	0	0	0.00448702
96722	2014	0	0	0.00535696
96722	2015	0	0	0.00673321
96722	2016	0	0	0.00700956
96722	2017	0	0	0.00850666
96725	2007	0	0	0.000608278
96725	2008	0	0	0.00116636
96725	2009	0	0	0.00125598
96725	2010	0	0	0.0013376
96725	2011	0	0	0.00136622
96725	2012	0	0	0.00167812
96725	2013	0	0	0.0016817
96725	2014	0	0	0.00318163
96725	2015	0	0	0.00491302
96725	2016	0	0	0.00558203
96725	2017	0	0	0.00616887
96726	2007	0	0	7.5e-05
96726	2008	0	0	0.000239914
96726	2009	0	0	0.000333613
96726	2010	0	0	0.000530376
96726	2011	0	0	0.000549118
96726	2012	0	0	0.000689673
96726	2013	0	0	0.000699044
96726	2014	0	0	0.00107385
96726	2015	0	0	0.00122377
96726	2016	0	0	0.00144865
96726	2017	0	0	0.00153298
96727	2007	0	0	0.000249826
96727	2008	0	0	0.000395535
96727	2009	0	0	0.000431462
96727	2010	0	0	0.000504732
96727	2011	0	0	0.000584566
96727	2012	0	0	0.00094201
96727	2013	0	0	0.00472374
96727	2014	0	0	0.0145273
96727	2015	0	0	0.019294
96727	2016	0	0	0.0198889
96727	2017	0	0	0.0225088
96728	2007	0	0	0.000386493
96728	2008	0	0	0.000807229
96728	2009	0	0	0.00159443
96728	2010	0	0	0.00215541
96728	2011	0	0	0.00250604
96728	2012	0	0	0.00292677
96728	2013	0	0	0.00348777
96728	2014	3	1	0.00545014
96728	2015	0	0	0.0116269
96728	2016	0	0	0.0257922
96728	2017	0	0	0.0375733
96729	2007	0	0	0.00013902
96729	2008	0	0	0.000171104
96729	2009	0	0	0.000401033
96729	2010	0	0	0.000524013
96729	2011	0	0	0.000550748
96729	2012	0	0	0.000823432
96729	2013	0	0	0.00086621
96729	2014	0	0	0.00104267
96729	2015	0	0	0.00116565
96729	2016	0	0	0.00143833
96729	2017	0	0	0.0016301
96730	2007	0	0	0
96730	2008	0	0	0.00264881
96730	2009	0	0	0.00264881
96730	2010	0	0	0.00264881
96730	2011	0	0	0.00389532
96730	2012	0	0	0.00576745
96730	2013	0	0	0.00576745
96730	2014	0	0	0.00701392
96730	2015	0	0	0.00701392
96730	2016	0	0	0.00701392
96730	2017	0	0	0.00701392
96731	2007	0	0	0.000844635
96731	2008	0	0	0.00119226
96731	2009	0	0	0.00121399
96731	2010	0	0	0.00286507
96731	2011	0	0	0.0031909
96731	2012	0	0	0.00571031
96731	2013	0	0	0.00648157
96731	2014	0	0	0.00659019
96731	2015	0	0	0.0067314
96731	2016	0	0	0.00754609
96731	2017	0	0	0.00833895
96732	2007	0	0	0.000109481
96732	2008	0	0	0.000183162
96732	2009	0	0	0.000232289
96732	2010	0	0	0.000232289
96732	2011	0	0	0.000599462
96732	2012	0	0	0.000648577
96732	2013	0	0	0.000673139
96732	2014	0	0	0.000943322
96732	2015	0	0	0.000943322
96732	2016	0	0	0.000943322
96732	2017	2	1	0.00111526
96734	2007	0	0	8.9e-05
96734	2008	0	0	0.000378428
96734	2009	0	0	0.000489739
96734	2010	0	0	0.000656676
96734	2011	0	0	0.000734593
96734	2012	0	0	0.00162478
96734	2013	0	0	0.0025144
96734	2014	0	0	0.00428894
96734	2015	0	0	0.00527949
96734	2016	0	0	0.00630326
96734	2017	0	0	0.0066705
96737	2007	0	0	0
96737	2008	0	0	1.99e-06
96737	2009	0	0	3.99e-06
96737	2010	0	0	9.97e-06
96737	2011	0	0	9.97e-06
96737	2012	0	0	2.79e-05
96737	2013	0	0	2.99e-05
96737	2014	0	0	2.99e-05
96737	2015	0	0	3.39e-05
96737	2016	0	0	3.39e-05
96737	2017	0	0	3.39e-05
96740	2007	0	0	0.000142081
96740	2008	0	0	0.000187672
96740	2009	0	0	0.000222681
96740	2010	0	0	0.000246208
96740	2011	0	0	0.00025681
96740	2012	0	0	0.000429457
96740	2013	0	0	0.000431577
96740	2014	0	0	0.000465217
96740	2015	0	0	0.000535198
96740	2016	0	0	0.000591403
96740	2017	1	1	0.000659261
96741	2007	0	0	0.000457179
96741	2008	0	0	0.00086424
96741	2009	0	0	0.00167789
96741	2010	0	0	0.00204464
96741	2011	0	0	0.0027762
96741	2012	0	0	0.00504908
96741	2013	0	0	0.00534681
96741	2014	0	0	0.00663375
96741	2015	0	0	0.00927059
96741	2016	0	0	0.0105564
96741	2017	0	0	0.0130544
96742	2007	0	0	3.18e-05
96742	2008	0	0	3.18e-05
96742	2009	0	0	4.77e-05
96742	2010	0	0	7.96e-05
96742	2011	0	0	0.000159116
96742	2012	0	0	0.000236163
96742	2013	0	0	0.000252077
96742	2014	0	0	0.000366758
96742	2015	0	0	0.000422049
96742	2016	0	0	0.000437959
96742	2017	0	0	0.000437959
96743	2007	0	0	8.42e-05
96743	2008	0	0	8.86e-05
96743	2009	0	0	0.000109653
96743	2010	0	0	0.000119253
96743	2011	0	0	0.000131605
96743	2012	0	0	0.000182485
96743	2013	0	0	0.000193384
96743	2014	0	0	0.000213731
96743	2015	0	0	0.000476814
96743	2016	0	0	0.000479719
96743	2017	0	0	0.00066962
96744	2007	0	0	6.1e-05
96744	2008	0	0	0.000239529
96744	2009	0	0	0.000386974
96744	2010	0	0	0.000453083
96744	2011	0	0	0.000503934
96744	2012	0	0	0.000806158
96744	2013	0	0	0.000872267
96744	2014	0	0	0.00219856
96744	2015	0	0	0.00305771
96744	2016	0	0	0.00333128
96744	2017	0	0	0.004816
96746	2007	0	0	0.000402185
96746	2008	0	0	0.00130571
96746	2009	0	0	0.00160539
96746	2010	0	0	0.00205736
96746	2011	0	0	0.00233672
96746	2012	0	0	0.00369776
96746	2013	0	0	0.00431744
96746	2014	0	0	0.00606982
96746	2015	0	0	0.00730411
96746	2016	0	0	0.00865936
96746	2017	0	0	0.0123876
96748	2007	0	0	0.000171245
96748	2008	0	0	0.000457974
96748	2009	0	0	0.000642699
96748	2010	0	0	0.000756233
96748	2011	0	0	0.0010056
96748	2012	0	0	0.00173577
96748	2013	0	0	0.00177233
96748	2014	0	0	0.00205904
96748	2015	0	0	0.00214757
96748	2016	0	0	0.00238235
96748	2017	0	0	0.00239198
96749	2007	1	1	0.00184871
96749	2008	1	1	0.00347645
96749	2009	1	1	0.00808899
96749	2010	1	1	0.0106753
96749	2011	1	1	0.0112372
96749	2012	0	0	0.0133835
96749	2013	1	1	0.0159343
96749	2014	0	0	0.0229082
96749	2015	0	0	0.0304288
96749	2016	0	0	0.0389264
96749	2017	5	1	0.0480275
96750	2007	0	0	4.01e-05
96750	2008	0	0	0.000141143
96750	2009	0	0	0.000245068
96750	2010	0	0	0.000252498
96750	2011	0	0	0.00026736
96750	2012	0	0	0.000374328
96750	2013	0	0	0.000383242
96750	2014	1	1	0.00046941
96750	2015	0	0	0.000779911
96750	2016	0	0	0.000984935
96750	2017	0	0	0.00102802
96751	2007	0	0	0.000713448
96751	2008	0	0	0.000713448
96751	2009	0	0	0.000713448
96751	2010	0	0	0.000713448
96751	2011	0	0	0.000713448
96751	2012	0	0	0.000713448
96751	2013	0	0	0.000713448
96751	2014	0	0	0.000713448
96751	2015	0	0	0.000713448
96751	2016	0	0	0.000713448
96751	2017	0	0	0.000713448
96752	2007	0	0	5.81e-05
96752	2008	0	0	0.000174259
96752	2009	0	0	0.000174259
96752	2010	0	0	0.000178664
96752	2011	0	0	0.000817537
96752	2012	0	0	0.000817537
96752	2013	0	0	0.000817537
96752	2014	0	0	0.00134036
96752	2015	0	0	0.00134036
96752	2016	0	0	0.00134036
96752	2017	0	0	0.00145654
96753	2007	0	0	4.15e-05
96753	2008	0	0	6.91e-05
96753	2009	0	0	8.3e-05
96753	2010	1	1	8.3e-05
96753	2011	0	0	0.000117554
96753	2012	0	0	0.000131385
96753	2013	0	0	0.000159063
96753	2014	0	0	0.000841474
96753	2015	0	0	0.000869136
96753	2016	0	0	0.000882969
96753	2017	0	0	0.000882969
96754	2007	0	0	0.00573156
96754	2008	0	0	0.0127318
96754	2009	0	0	0.0139414
96754	2010	0	0	0.0152056
96754	2011	0	0	0.0160165
96754	2012	0	0	0.0183765
96754	2013	0	0	0.0187776
96754	2014	0	0	0.0195279
96754	2015	0	0	0.0207983
96754	2016	0	0	0.0228224
96754	2017	0	0	0.0264898
96755	2007	0	0	0.000941941
96755	2008	0	0	0.00189462
96755	2009	0	0	0.00250402
96755	2010	0	0	0.00313251
96755	2011	0	0	0.00353365
96755	2012	0	0	0.00360309
96755	2013	0	0	0.00408519
96755	2014	0	0	0.00443617
96755	2015	0	0	0.00528138
96755	2016	0	0	0.00743357
96755	2017	0	0	0.0128603
96756	2007	0	0	0.000741019
96756	2008	0	0	0.000848254
96756	2009	0	0	0.00146594
96756	2010	0	0	0.00173748
96756	2011	0	0	0.00177024
96756	2012	0	0	0.0025697
96756	2013	0	0	0.00272983
96756	2014	0	0	0.00372372
96756	2015	0	0	0.00659031
96756	2016	0	0	0.0133049
96756	2017	0	0	0.0374781
96757	2007	0	0	0.000685948
96757	2008	0	0	0.00119135
96757	2009	0	0	0.00146214
96757	2010	0	0	0.00180512
96757	2011	0	0	0.00202911
96757	2012	0	0	0.0107057
96757	2013	0	0	0.0107959
96757	2014	0	0	0.012525
96757	2015	0	0	0.0131301
96757	2016	0	0	0.0134009
96757	2017	0	0	0.0175004
96759	2007	0	0	0.00376473
96759	2008	0	0	0.00376473
96759	2009	0	0	0.00376473
96759	2010	0	0	0.00376473
96759	2011	0	0	0.00413655
96759	2012	0	0	0.0148205
96759	2013	0	0	0.0150993
96759	2014	0	0	0.0163077
96759	2015	0	0	0.0164936
96759	2016	0	0	0.0165866
96759	2017	0	0	0.0165866
96760	2007	0	0	0.00236054
96760	2008	0	0	0.00308398
96760	2009	0	0	0.0049001
96760	2010	0	0	0.00593038
96760	2011	0	0	0.00618981
96760	2012	0	0	0.00730159
96760	2013	0	0	0.00779544
96760	2014	0	0	0.00886808
96760	2015	1	1	0.00981306
96760	2016	0	0	0.0146348
96760	2017	0	0	0.0194909
96761	2007	0	0	0.00011672
96761	2008	0	0	0.000355008
96761	2009	0	0	0.0004363
96761	2010	0	0	0.000438664
96761	2011	0	0	0.000541023
96761	2012	0	0	0.000818833
96761	2013	0	0	0.000994091
96761	2014	1	1	0.00107031
96761	2015	0	0	0.00123807
96761	2016	0	0	0.00144698
96761	2017	0	0	0.00169691
96762	2007	0	0	0.000171574
96762	2008	0	0	0.00100817
96762	2009	0	0	0.00120122
96762	2010	0	0	0.0014267
96762	2011	0	0	0.00149106
96762	2012	0	0	0.00202802
96762	2013	0	0	0.00202802
96762	2014	0	0	0.00202802
96762	2015	0	0	0.00281307
96762	2016	0	0	0.00491474
96762	2017	0	0	0.00515067
96763	2007	0	0	8.48e-06
96763	2008	0	0	1.36e-05
96763	2009	0	0	5.26e-05
96763	2010	0	0	6.28e-05
96763	2011	0	0	7.29e-05
96763	2012	0	0	0.000103486
96763	2013	0	0	0.000113666
96763	2014	0	0	0.000256166
96763	2015	0	0	0.000290098
96763	2016	0	0	0.000317246
96763	2017	0	0	0.00036813
96764	2007	0	0	8.81e-05
96764	2008	0	0	0.000270634
96764	2009	0	0	0.000371343
96764	2010	0	0	0.000553873
96764	2011	0	0	0.000623001
96764	2012	0	0	0.000635593
96764	2013	0	0	0.000673348
96764	2014	0	0	0.00101207
96764	2015	0	0	0.00147721
96764	2016	0	0	0.00174658
96764	2017	0	0	0.00241369
96765	2007	0	0	0.00407391
96765	2008	0	0	0.008148
96765	2009	0	0	0.010006
96765	2010	0	0	0.0220287
96765	2011	0	0	0.0265151
96765	2012	0	0	0.0288404
96765	2013	0	0	0.0302636
96765	2014	0	0	0.041722
96765	2015	0	0	0.0445229
96765	2016	0	0	0.0456491
96765	2017	0	0	0.0523204
96766	2007	0	0	0.00114499
96766	2008	0	0	0.00487382
96766	2009	0	0	0.00748985
96766	2010	0	0	0.00895627
96766	2011	0	0	0.00943691
96766	2012	0	0	0.00988775
96766	2013	0	0	0.010001
96766	2014	0	0	0.0131196
96766	2015	0	0	0.0183689
96766	2016	1	1	0.0295908
96766	2017	0	0	0.0390381
96768	2007	0	0	0.000501052
96768	2008	1	1	0.00076133
96768	2009	0	0	0.00136636
96768	2010	0	0	0.00157457
96768	2011	0	0	0.00163312
96768	2012	0	0	0.00201702
96768	2013	0	0	0.00206257
96768	2014	0	0	0.00212763
96768	2015	0	0	0.00214065
96768	2016	0	0	0.00220573
96768	2017	1	1	0.00329216
96769	2007	0	0	0.000158825
96769	2008	0	0	0.000358318
96769	2009	0	0	0.000670271
96769	2010	0	0	0.00108509
96769	2011	0	0	0.00109139
96769	2012	0	0	0.00130597
96769	2013	0	0	0.00139296
96769	2014	0	0	0.00139296
96769	2015	0	0	0.00139296
96769	2016	0	0	0.00144406
96769	2017	0	0	0.00153995
96770	2007	0	0	1.37e-05
96770	2008	0	0	1.37e-05
96770	2009	0	0	8.19e-05
96770	2010	0	0	8.53e-05
96770	2011	0	0	8.53e-05
96770	2012	0	0	0.000119437
96770	2013	0	0	0.000119437
96770	2014	0	0	0.000177465
96770	2015	0	0	0.000197946
96770	2016	0	0	0.000201358
96770	2017	0	0	0.000201358
96771	2007	0	0	0.00112513
96771	2008	0	0	0.00173476
96771	2009	0	0	0.00196021
96771	2010	0	0	0.00257616
96771	2011	1	1	0.00275043
96771	2012	0	0	0.00355901
96771	2013	0	0	0.00386653
96771	2014	0	0	0.00461875
96771	2015	1	1	0.00576156
96771	2016	0	0	0.00744786
96771	2017	1	1	0.00935498
96772	2007	0	0	0.000265525
96772	2008	0	0	0.000321801
96772	2009	0	0	0.000371403
96772	2010	0	0	0.000662155
96772	2011	0	0	0.000850748
96772	2012	0	0	0.000910306
96772	2013	0	0	0.000914005
96772	2014	0	0	0.000975698
96772	2015	0	0	0.00696673
96772	2016	0	0	0.0073004
96772	2017	0	0	0.00762261
96773	2007	0	0	0.000350935
96773	2008	0	0	0.000433076
96773	2009	0	0	0.000634679
96773	2010	0	0	0.000672014
96773	2011	0	0	0.00076909
96773	2012	0	0	0.00082136
96773	2013	0	0	0.00082136
96773	2014	0	0	0.00106782
96773	2015	0	0	0.00123177
96773	2016	1	1	0.00183662
96773	2017	0	0	0.00223985
96774	2007	0	0	0.000108179
96774	2008	0	0	0.000158655
96774	2009	0	0	0.000248458
96774	2010	0	0	0.000248458
96774	2011	0	0	0.000277427
96774	2012	0	0	0.000299061
96774	2013	0	0	0.000940728
96774	2014	0	0	0.000976784
96774	2015	0	0	0.00126595
96774	2016	0	0	0.00203172
96774	2017	0	0	0.00258686
96776	2007	0	0	0.000137266
96776	2008	0	0	0.000232436
96776	2009	0	0	0.000240053
96776	2010	0	0	0.000274322
96776	2011	0	0	0.000784486
96776	2012	0	0	0.00531117
96776	2013	0	0	0.00538733
96776	2014	0	0	0.00557388
96776	2015	0	0	0.0213831
96776	2016	0	0	0.0385984
96776	2017	0	0	0.0395082
96777	2007	0	0	0.00214207
96777	2008	0	0	0.00220537
96777	2009	0	0	0.00247878
96777	2010	0	0	0.00538747
96777	2011	0	0	0.00574435
96777	2012	0	0	0.00699005
96777	2013	0	0	0.00700532
96777	2014	0	0	0.00749505
96777	2015	0	0	0.0146784
96777	2016	0	0	0.0152939
96777	2017	0	0	0.0161904
96778	2007	1	1	0.000737883
96778	2008	5	1	0.00179349
96778	2009	4	1	0.00237268
96778	2010	4	1	0.00351559
96778	2011	1	1	0.00386163
96778	2012	1	1	0.00453308
96778	2013	0	0	0.00622205
96778	2014	0	0	0.0097207
96778	2015	3	1	0.0135253
96778	2016	6	1	0.0200013
96778	2017	2	1	0.0228647
96779	2007	0	0	0.00126044
96779	2008	0	0	0.0028958
96779	2009	0	0	0.00326745
96779	2010	0	0	0.00368868
96779	2011	0	0	0.00368996
96779	2012	0	0	0.00425987
96779	2013	0	0	0.00430943
96779	2014	0	0	0.00430943
96779	2015	0	0	0.00430943
96779	2016	0	0	0.00430943
96779	2017	0	0	0.00515196
96780	2007	0	0	0
96780	2008	0	0	0
96780	2009	0	0	0
96780	2010	0	0	0
96780	2011	0	0	0
96780	2012	0	0	0.000126018
96780	2013	0	0	0.000210035
96780	2014	0	0	0.000301807
96780	2015	0	0	0.000301807
96780	2016	0	0	0.0032002
96780	2017	0	0	0.00521647
96781	2007	0	0	0.000873461
96781	2008	0	0	0.00113756
96781	2009	0	0	0.00159121
96781	2010	0	0	0.00178758
96781	2011	2	1	0.00194786
96781	2012	0	0	0.00211036
96781	2013	1	1	0.0021713
96781	2014	0	0	0.00284849
96781	2015	0	0	0.00322333
96781	2016	0	0	0.0039005
96781	2017	1	1	0.00494329
96782	2007	0	0	1.48e-05
96782	2008	0	0	0.00042851
96782	2009	0	0	0.000443281
96782	2010	0	0	0.000443281
96782	2011	0	0	0.000517138
96782	2012	0	0	0.00123327
96782	2013	0	0	0.00124804
96782	2014	0	0	0.00148441
96782	2015	0	0	0.00187721
96782	2016	0	0	0.0019363
96782	2017	0	0	0.00235
96783	2007	0	0	0.000889202
96783	2008	0	0	0.00149106
96783	2009	0	0	0.00258777
96783	2010	0	0	0.00280177
96783	2011	1	1	0.0034571
96783	2012	0	0	0.00385833
96783	2013	0	0	0.0039787
96783	2014	0	0	0.00579776
96783	2015	0	0	0.00773227
96783	2016	0	0	0.0116242
96783	2017	0	0	0.0147805
96785	2007	0	0	4.45e-05
96785	2008	0	0	7.7e-05
96785	2009	0	0	0.000162732
96785	2010	0	0	0.00036993
96785	2011	0	0	0.000398136
96785	2012	0	0	0.000556531
96785	2013	0	0	0.000557616
96785	2014	0	0	0.000599927
96785	2015	0	0	0.000691059
96785	2016	0	0	0.000729027
96785	2017	1	1	0.000810401
96786	2007	0	0	0.000825624
96786	2008	0	0	0.0026035
96786	2009	0	0	0.00307622
96786	2010	1	1	0.00357298
96786	2011	0	0	0.00508208
96786	2012	0	0	0.0068324
96786	2013	0	0	0.00788257
96786	2014	0	0	0.00825849
96786	2015	0	0	0.0101519
96786	2016	0	0	0.0118773
96786	2017	0	0	0.0120787
96789	2007	0	0	5.05e-05
96789	2008	0	0	0.000282521
96789	2009	0	0	0.000420458
96789	2010	0	0	0.000596436
96789	2011	0	0	0.000838582
96789	2012	0	0	0.00375842
96789	2013	0	0	0.00396019
96789	2014	0	0	0.00462608
96789	2015	0	0	0.0110736
96789	2016	0	0	0.01178
96789	2017	0	0	0.0120221
96790	2007	0	0	0.00149217
96790	2008	0	0	0.001841
96790	2009	0	0	0.00189065
96790	2010	0	0	0.00194272
96790	2011	0	0	0.001973
96790	2012	0	0	0.00218128
96790	2013	0	0	0.00230185
96790	2014	0	0	0.00250891
96790	2015	0	0	0.00275722
96790	2016	0	0	0.00378459
96790	2017	0	0	0.00424873
96791	2007	0	0	0.00205183
96791	2008	0	0	0.00282065
96791	2009	0	0	0.00290253
96791	2010	0	0	0.0033666
96791	2011	0	0	0.00364318
96791	2012	0	0	0.00546358
96791	2013	0	0	0.00579795
96791	2014	0	0	0.00673081
96791	2015	0	0	0.00703107
96791	2016	0	0	0.00751557
96791	2017	0	0	0.00817068
96792	2007	0	0	0.000118622
96792	2008	0	0	0.000461421
96792	2009	0	0	0.000639345
96792	2010	0	0	0.000858084
96792	2011	0	0	0.000989555
96792	2012	0	0	0.00348321
96792	2013	0	0	0.00354592
96792	2014	0	0	0.0036672
96792	2015	0	0	0.00397513
96792	2016	0	0	0.00453163
96792	2017	0	0	0.00459465
96793	2007	0	0	0.000784074
96793	2008	0	0	0.00102237
96793	2009	0	0	0.00155852
96793	2010	0	0	0.00197185
96793	2011	0	0	0.0022043
96793	2012	0	0	0.00269947
96793	2013	0	0	0.0027367
96793	2014	0	0	0.0028186
96793	2015	0	0	0.00290048
96793	2016	0	0	0.00306986
96793	2017	0	0	0.00390765
96795	2007	0	0	0.000357153
96795	2008	0	0	0.000483196
96795	2009	0	0	0.000483196
96795	2010	0	0	0.000651258
96795	2011	0	0	0.000672266
96795	2012	0	0	0.00220573
96795	2013	0	0	0.00527406
96795	2014	0	0	0.00982366
96795	2015	0	0	0.0137102
96795	2016	0	0	0.0150546
96795	2017	1	1	0.0156639
96796	2007	0	0	2.18e-05
96796	2008	0	0	4.45e-05
96796	2009	0	0	8.27e-05
96796	2010	0	0	0.000137173
96796	2011	0	0	0.000202545
96796	2012	0	0	0.000658304
96796	2013	0	0	0.00100148
96796	2014	0	0	0.00151834
96796	2015	0	0	0.00240088
96796	2016	0	0	0.00345527
96796	2017	0	0	0.00381495
96797	2007	0	0	0.000244906
96797	2008	0	0	0.000313772
96797	2009	0	0	0.000329085
96797	2010	0	0	0.000386957
96797	2011	0	0	0.000486432
96797	2012	0	0	0.00327298
96797	2013	0	0	0.00338011
96797	2014	0	0	0.00379335
96797	2015	0	0	0.00753811
96797	2016	0	0	0.00803552
96797	2017	0	0	0.00818096
96813	2007	0	0	0
96813	2008	0	0	0
96813	2009	0	0	0
96813	2010	0	0	0
96813	2011	0	0	0
96813	2012	0	0	0.000225303
96813	2013	0	0	0.000225303
96813	2014	0	0	0.000675884
96813	2015	0	0	0.000826079
96813	2016	0	0	0.000826079
96813	2017	0	0	0.000826079
96814	2007	0	0	0
96814	2008	0	0	0
96814	2009	0	0	0
96814	2010	0	0	0
96814	2011	0	0	0.000165411
96814	2012	0	0	0.000165411
96814	2013	0	0	0.000165411
96814	2014	0	0	0.000496273
96814	2015	0	0	0.000496273
96814	2016	0	0	0.000496273
96814	2017	0	0	0.000496273
96815	2007	0	0	0
96815	2008	0	0	0
96815	2009	0	0	0
96815	2010	0	0	0
96815	2011	0	0	0
96815	2012	0	0	0
96815	2013	0	0	0.000197704
96815	2014	0	0	0.000296542
96815	2015	0	0	0.000296542
96815	2016	0	0	0.000296542
96815	2017	0	0	0.000296542
96816	2007	0	0	0.000130405
96816	2008	0	0	0.000130405
96816	2009	0	0	0.000182568
96816	2010	0	0	0.000182568
96816	2011	0	0	0.000234728
96816	2012	0	0	0.00310513
96816	2013	0	0	0.00310513
96816	2014	0	0	0.00310537
96816	2015	0	0	0.0032358
96816	2016	0	0	0.00334013
96816	2017	0	0	0.00334013
96817	2007	0	0	2.84e-05
96817	2008	0	0	2.84e-05
96817	2009	0	0	0.000738393
96817	2010	0	0	0.000766797
96817	2011	0	0	0.000965613
96817	2012	0	0	0.00147683
96817	2013	0	0	0.00156203
96817	2014	0	0	0.0020725
96817	2015	0	0	0.0022997
96817	2016	0	0	0.00241331
96817	2017	0	0	0.00241331
96818	2007	0	0	0
96818	2008	0	0	5.51e-05
96818	2009	0	0	9.19e-05
96818	2010	0	0	9.19e-05
96818	2011	0	0	9.19e-05
96818	2012	0	0	0.000183698
96818	2013	0	0	0.000183698
96818	2014	0	0	0.000183698
96818	2015	0	0	0.000183698
96818	2016	0	0	0.000183698
96818	2017	0	0	0.000220443
96819	2007	0	0	7.59e-05
96819	2008	0	0	0.000292554
96819	2009	0	0	0.000715122
96819	2010	0	0	0.000790966
96819	2011	0	0	0.00111601
96819	2012	0	0	0.00169463
96819	2013	0	0	0.00173797
96819	2014	0	0	0.0018466
96819	2015	0	0	0.002215
96819	2016	0	0	0.00223667
96819	2017	0	0	0.0022475
96821	2007	0	0	0
96821	2008	0	0	0
96821	2009	0	0	4.62e-05
96821	2010	0	0	0.0001846
96821	2011	0	0	0.00025382
96821	2012	0	0	0.00106152
96821	2013	0	0	0.00126918
96821	2014	0	0	0.00143072
96821	2015	0	0	0.00143072
96821	2016	0	0	0.0014538
96821	2017	0	0	0.00147688
96822	2007	0	0	0.000202714
96822	2008	0	0	0.000675712
96822	2009	0	0	0.000878415
96822	2010	0	0	0.000878415
96822	2011	0	0	0.00158777
96822	2012	0	0	0.00425572
96822	2013	0	0	0.00432328
96822	2014	0	0	0.00469462
96822	2015	0	0	0.00591097
96822	2016	0	0	0.00594476
96822	2017	0	0	0.00594476
96825	2007	0	0	0
96825	2008	0	0	0
96825	2009	0	0	0
96825	2010	0	0	2.1e-05
96825	2011	0	0	2.1e-05
96825	2012	0	0	0.000441388
96825	2013	0	0	0.000462406
96825	2014	0	0	0.000462406
96825	2015	0	0	0.000462406
96825	2016	0	0	0.000483423
96825	2017	0	0	0.000483423
96857	2007	0	0	0
96857	2008	0	0	0
96857	2009	0	0	0
96857	2010	0	0	0
96857	2011	0	0	0
96857	2012	0	0	0.00841035
96857	2013	0	0	0.00841035
96857	2014	0	0	0.00841035
96857	2015	0	0	0.00841035
96857	2016	0	0	0.00841035
96857	2017	0	0	0.00841035

## Sheet: THAILAND
SI 4. Number of rat lungworm cases in Thailand by Province for the year 2017 and fraction of forest cover lost by Province during 2008 through 2017
Province	RLW cases	RLW_present	ForestCoverLoss
Amnat Charoen	3	1	0.0503365
Ang Thong	0	0	0.00119567
Bangkok	2	1	0.00109535
Bueng Kan	0	0	0.040728
Buri Ram	1	1	0.0114056
Chachoengsao	0	0	0.0349223
Chai Nat	0	0	0.00356802
Chaiyaphum	9	1	0.00398004
Chanthaburi	0	0	0.0651255
Chiang Mai	0	0	0.035624
Chiang Rai	1	1	0.0255167
Chon Buri	0	0	0.0330038
Chumphon	0	0	0.079017
Kalasin	1	1	0.012073
Kamphaeng Phet	0	0	0.00752768
Kanchanaburi	0	0	0.0111004
Khon Kaen	1	1	0.0070346
Krabi	0	0	0.144103
Lampang	0	0	0.0246351
Lamphun	0	0	0.0194938
Loei	120	1	0.0178841
Lop Buri	2	1	0.00174847
Mae Hong Son	0	0	0.0531429
Maha Sarakham	0	0	0.00444414
Mukdahan	1	1	0.0442335
Nakhon Nayok	0	0	0.00424274
Nakhon Pathom	0	0	0.00265058
Nakhon Phanom	0	0	0.0433812
Nakhon Ratchasima	3	1	0.00760577
Nakhon Sawan	0	0	0.00309005
Nakhon Si Thammarat	0	0	0.0857276
Nan	0	0	0.051146
Narathiwat	0	0	0.0666193
Nong Bua Lam Phu	3	1	0.0121651
Nong Khai	7	1	0.033968
Nonthaburi	0	0	0.00232879
Pathum Thani	0	0	0.0013581
Pattani	0	0	0.0385092
Phangnga	0	0	0.0865069
Phatthalung	0	0	0.0618759
Phayao	0	0	0.0250133
Phetchabun	0	0	0.00696327
Phetchaburi	0	0	0.0142879
Phichit	0	0	0.00370532
Phitsanulok	1	1	0.0127097
Phra Nakhon Si Ayutthaya	0	0	0.000650461
Phrae	0	0	0.0303373
Phuket	0	0	0.0678172
Prachin Buri	0	0	0.0283839
Prachuap Khiri Khan	0	0	0.0342332
Ranong	0	0	0.039655
Ratchaburi	0	0	0.0209049
Rayong	0	0	0.0817144
Roi Et	3	1	0.00931167
Sa Kaeo	0	0	0.0337165
Sakon Nakhon	0	0	0.0268529
Samut Prakan	0	0	0.00177082
Samut Sakhon	0	0	0.00708774
Samut Songkhram	0	0	0.0247013
Saraburi	0	0	0.00948443
Satun	0	0	0.0873213
Si Sa Ket	1	1	0.011152
Sing Buri	0	0	0.00109215
Songkhla	0	0	0.100928
Sukhothai	0	0	0.0239831
Suphan Buri	0	0	0.00283702
Surat Thani	1	1	0.123607
Surin	0	0	0.00710934
Tak	0	0	0.0314703
Trang	0	0	0.145011
Trat	0	0	0.0861542
Ubon Ratchathani	0	0	0.0199494
Udon Thani	21	1	0.0273691
Uthai Thani	0	0	0.00676558
Uttaradit	0	0	0.0201688
Yala	0	0	0.0560144
Yasothon	0	0	0.0236791
