# Supplementary material for: Trade and Deforestation Predict Rat Lungworm Disease, an Invasive-Driven Zoonosis, at Global and Regional Scales
Source: Front Public Health. 2021 Sep 9;9:680986. doi: 10.3389/fpubh.2021.680986 (PMC8458565; doi:10.3389/fpubh.2021.680986)
Supplement: Supplementary file 1 [file Data_Sheet_1.zip › Table 6.XLS]

## Sheet: Countries
SI 6. Countries with reported autoctonous cases of rat lungworm disease or Angiostrongylus cantonensis infection in animals
NAME	RLW_Present
Afghanistan	0
Albania	0
Algeria	0
American Samoa	1
Andorra	0
Angola	0
Antigua and Barb.	0
Argentina	0
Armenia	0
Aruba	0
Australia	1
Austria	0
Azerbaijan	0
Bahamas	1
Bahrain	0
Bangladesh	0
Barbados	0
Belarus	0
Belgium	0
Belize	0
Benin	0
Bermuda	0
Bhutan	0
Bolivia	0
Bosnia and Herz.	0
Brazil	1
Bulgaria	0
Burkina Faso	0
Burundi	0
Cabo Verde	0
Cambodia	1
Cameroon	0
Canada	0
Cayman Is.	0
Chad	0
Chile	0
China	1
Colombia	0
Comoros	1
Cook Is.	1
Costa Rica	0
Croatia	0
Cuba	1
Cyprus	0
Czechia	0
Dem. Rep. Congo	0
Denmark	0
Djibouti	0
Dominica	0
Dominican Rep.	1
Ecuador	1
Egypt	1
El Salvador	0
Eq. Guinea	0
Eritrea	0
Estonia	0
Ethiopia	0
Fiji	1
Finland	0
Fr. Polynesia	1
France	1
Gabon	0
Gambia	0
Georgia	0
Germany	0
Ghana	0
Greece	0
Greenland	0
Grenada	1
Guadeloupe	1
Guam	1
Guatemala	0
Guinea	0
Guinea-Bissau	0
Guyana	0
Haiti	1
Honduras	0
Hong Kong	1
Hungary	0
Iceland	0
India	1
Indonesia	1
Iran	0
Iraq	0
Ireland	0
Israel	0
Italy	0
Ivory Coast	1
Jamaica	1
Japan	1
Jordan	0
Kazakhstan	0
Kenya	0
Kiribati	0
Kuwait	0
Laos	1
Latvia	0
Lebanon	0
Liberia	0
Libya	0
Lithuania	0
Macedonia	0
Madagascar	1
Malawi	0
Malaysia	1
Maldives	0
Mali	0
Malta	0
Marshall Is.	1
Mauritania	0
Mauritius	0
Mexico	0
Micronesia	1
Moldova	0
Mongolia	0
Montenegro	0
Morocco	0
Mozambique	0
Myanmar	0
N. Mariana Is.	1
Nauru	0
Nepal	0
Netherlands	0
New Caledonia	1
New Zealand	1
Nicaragua	0
Niger	0
Nigeria	0
Norway	0
Oman	0
Pakistan	0
Palau	1
Panama	0
Papua New Guinea	1
Paraguay	0
Peru	0
Philippines	1
Poland	0
Portugal	0
Qatar	0
Reunion	1
Romania	0
Russia	0
Rwanda	0
Saint Lucia	0
Samoa	1
San Marino	0
Sao Tome and Principe	0
Saudi Arabia	0
Senegal	0
Serbia	0
Seychelles	0
Sierra Leone	0
Singapore	1
Slovakia	0
Slovenia	0
Solomon Is.	0
Somalia	0
South Africa	1
South Korea	0
Spain	1
Sri Lanka	1
St-Bartholemy	0
St-Martin	0
St. Kitts and Nevis	0
St. Pierre and Miquelon	0
St. Vin. and Gren.	0
Sudan	0
Suriname	1
Sweden	0
Switzerland	0
Syria	0
Taiwan	1
Tajikistan	0
Tanzania	0
Thailand	1
Timor-Leste	0
Togo	0
Tonga	1
Trinidad and Tobago	0
Tunisia	0
Turkey	0
Turkmenistan	0
Turks and Caicos Is.	0
Uganda	0
Ukraine	0
United Arab Emirates	0
United Kingdom	0
United States of America	1
Uruguay	0
Uzbekistan	0
Vanuatu	1
Venezuela	0
Vietnam	1
Wallis and Futuna Is.	0
Yemen	0
Zambia	0
Zimbabwe	0

## Sheet: Prediction
SI 6. Country-level predicted probabilities of Angiostrongylus cantonensis introduction based on the vegetable trade model.
NAME	RLW_present	VegAbsent	VegPresent	ISLAND	Mean Max Temperature	Mean Precipitation	Predicted Probability
Afghanistan	0	6734.82	1629.11	0	20.1304	24.0835	0.0141619
Albania	0	13916	4655.53	0	16.8477	96.9751	0.0241858
Algeria	0	219203	90778.7	0	31.6078	6.14793	0.0535104
Andorra	0	54.8865	9581.74	0	9.05347	96.2338	0.0104195
Angola	0	33038.5	24196.7	0	29.1548	101.519	0.0950239
Antigua and Barb.	0	847.637	3874.18	1	29.8619	87.3201	0.300253
Argentina	0	3289.14	5241.56	0	20.8556	47.3188	0.0203046
Armenia	0	4784.56	1491.16	0	13.1591	48.7925	0.00901948
Aruba	0	3636.24	3862.92	1	31.3661	46.2946	0.234774
Austria	0	273914	79242.2	0	11.6262	93.9186	0.0189448
Azerbaijan	0	38324.1	1267.5	0	17.9818	41.142	0.0141609
Bahrain	0	5344.95	42283.9	1	31.1238	5.77986	0.164307
Bangladesh	0	323285	482180	0	30.3366	182.275	0.4956
Barbados	0	10180.1	5982.55	1	31.0978	146.298	0.504891
Belarus	0	91465.7	25137.6	0	11.2605	53.5534	0.00873672
Belgium	0	1.3589e+06	1.29314e+06	0	14.1255	73.2645	0.331895
Belize	0	4068.39	765.767	0	29.9595	166.958	0.192103
Benin	0	1936.04	2205.8	0	33.7752	84.9186	0.116812
Bermuda	0	192.337	6653.67	1	24.8285	117.139	0.264408
Bhutan	0	41.5108	7171.6	0	16.1545	112.721	0.0269418
Bolivia	0	1274.9	2016.52	0	27.3674	92.4234	0.0674018
Bosnia and Herz.	0	33041.7	5055.76	0	14.7318	94.2076	0.0189908
Bulgaria	0	87794.8	17193	0	16.3046	55.7392	0.0151276
Burkina Faso	0	3696.35	2716.84	0	35.1675	66.6848	0.109864
Burundi	0	488.411	1895.16	0	26.473	92.3813	0.0614735
Cabo Verde	0	8665.62	1677.48	1	25.5656	32.4333	0.121305
Cameroon	0	3897.68	2985.52	0	30.2385	125.65	0.129403
Canada	0	235874	1.64203e+06	0	-0.692683	40.0219	0.0501835
Cayman Is.	0	5.8125	2089.64	1	30.6218	118.087	0.403184
Chad	0	408.307	661.579	0	35.606	28.6953	0.0748146
Chile	0	34239.3	15166.1	0	13.9037	80.5782	0.0150641
Colombia	0	118748	44743.5	0	29.3326	223.124	0.345006
Costa Rica	0	8634.55	20467.9	0	28.9653	229.935	0.324418
Croatia	0	53356.2	17177.2	0	16.3791	87.2109	0.0216369
Cyprus	0	21468.5	4010.81	1	24.1522	45.3275	0.123338
Czechia	0	354828	130802	0	12.8522	57.8481	0.0164753
Dem. Rep. Congo	0	9848.1	7480.46	0	30.0341	119.551	0.120322
Denmark	0	229453	91005.3	0	11.7658	62.65	0.0130391
Djibouti	0	2942.07	9796.96	0	34.1111	14.2207	0.0555104
Dominica	0	911.988	378.841	1	28.9716	169.917	0.51473
El Salvador	0	10608.2	4883.78	0	31.4695	161.477	0.209776
Eq. Guinea	0	404.247	330.249	0	28.3869	162.05	0.15833
Eritrea	0	3306.33	2494.73	0	34.0909	32.3395	0.0672985
Estonia	0	22748.4	8880.85	0	9.83805	54.9624	0.00699583
Ethiopia	0	10444.6	33636	0	30.74	70.2345	0.0784464
Finland	0	71431.5	46199.5	0	6.65761	52.7608	0.00540141
Gabon	0	4590.86	1312.86	0	29.7957	143.212	0.148985
Gambia	0	19975.8	319.491	0	34.9026	81.412	0.126461
Georgia	0	32027.2	4218.95	0	14.511	92.3858	0.0181058
Germany	0	2.50566e+06	1.4918e+06	0	13.4253	65.3427	0.607484
Ghana	0	6419.2	1911.63	0	32.7505	99.176	0.123789
Greece	0	127474	97414.9	0	19.2774	54.7669	0.0246544
Greenland	0	86.2454	38.9348	1	-14.7747	48.2117	0.00208001
Guatemala	0	26043.7	18255.4	0	28.9611	200.613	0.253087
Guinea	0	32152.5	1806.71	0	33.3573	166.363	0.259133
Guinea-Bissau	0	3301.23	378.95	0	33.1583	160.266	0.236404
Guyana	0	16196	3776.57	0	30.9269	175.41	0.229225
Honduras	0	9675.42	6864.37	0	29.375	141.417	0.142429
Hungary	0	80037.7	38113.8	0	16.0851	53.2808	0.0148399
Iceland	0	6526.66	4223.92	1	4.38372	83.9634	0.0254457
Iran	0	9347.55	8807.51	0	25.7934	15.6519	0.0237629
Iraq	0	415367	33319.6	0	30.8037	13.8916	0.0563049
Ireland	0	142578	60025	1	13.1509	106.643	0.0997723
Israel	0	63864.6	26908.9	0	26.4144	22.6007	0.0297604
Italy	0	634120	891823	0	16.8308	65.7409	0.134674
Jordan	0	47319.8	31797.8	0	26.9825	7.67278	0.0263695
Kazakhstan	0	4225.18	21294.9	0	12.5157	21.6077	0.00628675
Kenya	0	10798.7	15494	0	31.9318	41.8537	0.0620509
Kiribati	0	5.5	206.009	1	31.3347	193.186	0.645261
Kuwait	0	46655.6	109632	0	33.6501	8.0461	0.0611919
Latvia	0	33029.9	9991.87	0	10.2636	56.1514	0.00750754
Lebanon	0	79784.2	71274.7	0	21.6121	62.3952	0.0316583
Liberia	0	7767.77	2020.36	0	31.4558	228.322	0.372953
Libya	0	12072.4	24709.1	0	30.2607	2.23092	0.0335105
Lithuania	0	120921	22429.3	0	11.0768	54.982	0.00887627
Macedonia	0	4091.57	2511.8	0	15.7155	54.6189	0.012749
Malawi	0	874.325	2090.67	0	27.7217	71.443	0.0549307
Maldives	0	572.095	15635	1	30.7922	166.808	0.561632
Mali	0	13576.5	3370.41	0	36.6799	29.5469	0.0853147
Malta	0	14469	2293.18	1	22.8951	41.056	0.103524
Mauritania	0	72868.3	1762.3	0	35.9736	9.62933	0.0661521
Mauritius	0	2368.18	28988.1	1	26.5083	139.269	0.37151
Mexico	0	48048.5	392340	0	28.395	63.5176	0.111656
Moldova	0	31191.1	2939.92	0	14.8213	45.6116	0.010626
Mongolia	0	114.278	56234	0	7.2023	14.3963	0.00346033
Montenegro	0	2623.66	691.559	0	13.4307	108.869	0.0190822
Morocco	0	72948.3	19460.8	0	25.988	17.5734	0.0266197
Mozambique	0	1528.54	4279.64	0	30.8021	73.5733	0.0772526
Myanmar	0	1210.28	7030.17	0	28.8245	166.508	0.17434
Nauru	0	0	102.457	1	30.8675	178.617	0.591344
Nepal	0	11515.9	142264	0	19.904	106.479	0.0481089
Netherlands	0	1.90974e+06	1.29916e+06	0	13.971	71.2147	0.428971
Nicaragua	0	7028.81	6103.36	0	30.2947	176.603	0.219333
Niger	0	1397.47	3556.13	0	35.6385	13.1505	0.0632801
Nigeria	0	855.803	3135.61	0	33.3234	96.3971	0.126649
Norway	0	59659.2	94017.1	0	2.58715	78.9517	0.00519838
Oman	0	12904.8	34165.4	0	33.5656	5.55437	0.0500325
Pakistan	0	156471	360360	0	27.7136	23.177	0.0681782
Panama	0	14918.5	9319.51	0	29.2098	211.888	0.280113
Paraguay	0	2777.07	1544.89	0	29.7488	93.5076	0.0866324
Peru	0	38053.9	24193.2	0	25.656	126.642	0.089272
Poland	0	301798	164202	0	12.877	51.1497	0.0155765
Portugal	0	109733	537018	0	20.4524	77.6361	0.0807059
Qatar	0	15051	61998.6	0	32.545	5.43772	0.0474188
Romania	0	157088	49344.6	0	14.893	54.0744	0.0143259
Russia	0	872049	602225	0	-0.110975	36.9701	0.0119001
Rwanda	0	1477.2	1459.07	0	25.6616	95.3169	0.0585283
Saint Lucia	0	2559.84	3064.45	1	30.4188	184.316	0.598265
San Marino	0	7.525	8.77475	0	17.6099	69.6667	0.0185524
Sao Tome and Principe	0	497.459	33.0938	1	26.5562	183.143	0.48935
Saudi Arabia	0	235502	364405	0	33.7791	6.47464	0.110122
Senegal	0	166704	19479	0	35.6937	67.7746	0.134942
Serbia	0	21365.5	6493.77	0	15.8093	61.849	0.0143523
Seychelles	0	1885.05	2944.16	1	29.4856	200.481	0.620951
Sierra Leone	0	10998.5	1739.53	0	31.7742	236.862	0.406437
Slovakia	0	96911.6	30173.5	0	13.5094	68.9289	0.0135777
Slovenia	0	56349.2	12461.8	0	13.9709	125.639	0.0263313
Solomon Is.	0	0	665.44	1	29.6748	336.411	0.897299
Somalia	0	1491.67	3541.51	0	33.27	28.3093	0.0591548
South Korea	0	12830.8	673976	0	16.9763	105.531	0.0926489
St-Bartholemy	0	0	112.039	1	29.6875	82.6146	0.282836
St-Martin	0	309.01	318.929	1	29.701	81.5312	0.280589
St. Kitts and Nevis	0	591.53	1483.56	1	28.9569	114.24	0.349673
St. Pierre and Miquelon	0	272.253	52.0337	1	9.51503	110.558	0.0585628
St. Vin. and Gren.	0	1499.2	649.471	1	29.5685	182.662	0.569612
Sudan	0	14599.5	8916.36	0	35.553	20.2686	0.0693863
Sweden	0	252104	100532	0	7.02096	60.2674	0.00789413
Switzerland	0	134319	134234	0	9.64945	95.0279	0.0154626
Syria	0	21841.9	42600.6	0	26.2782	18.1836	0.0277473
Tajikistan	0	358.859	1025.01	0	8.82208	40.0392	0.00506122
Tanzania	0	2421.34	4072.44	0	28.6284	67.6069	0.0579447
Timor-Leste	0	1.4505	1161.04	1	28.5585	133.638	0.394609
Togo	0	4275.95	844.581	0	33.0299	98.3143	0.125534
Trinidad and Tobago	0	42077.4	17351.7	1	30.4907	166.054	0.560364
Tunisia	0	23491.6	46327.6	0	27.0133	17.7006	0.0300588
Turkey	0	210872	83122.8	0	17.4334	52.3545	0.0204751
Turkmenistan	0	17089.5	6.827	0	23.3196	12.8989	0.0174922
Turks and Caicos Is.	0	6.88	193.005	1	29.8029	75.0456	0.266948
Uganda	0	5488.57	4021.35	0	29.84	91.9525	0.0864663
Ukraine	0	48922.3	16072.9	0	13.2449	49.0227	0.00972432
United Arab Emirates	0	192919	407642	0	35.0058	4.06249	0.126053
United Kingdom	0	1.15658e+06	1.21935e+06	1	12.3696	95.5029	0.655878
Uruguay	0	20614.3	3190.71	0	23.2397	111.644	0.0561184
Uzbekistan	0	8544.81	125.022	0	20.0667	15.9987	0.0127422
Venezuela	0	70131.3	27810.7	0	31.2808	164.006	0.227329
Wallis and Futuna Is.	0	0	67.7285	1	30.0208	208.34	0.654861
Yemen	0	12325.1	36734.1	0	32.8105	6.97892	0.0472569
Zambia	0	939.925	1047.65	0	29.0995	82.9727	0.071961
Zimbabwe	0	651.719	1251.33	0	28.6306	53.3634	0.0488406
